# Supplementary material for: CD2AP deficiency aggravates Alzheimer’s disease phenotypes and pathology through p38 MAPK activation
Source: Transl Neurodegener. 2024 Dec 19;13:64. doi: 10.1186/s40035-024-00454-5 (PMC11657702; doi:10.1186/s40035-024-00454-5)
Supplement: Supplementary file 2 — Table S2. TMT-based proteomic analysis in the brains of 1-month-old WT and Cd2ap knockout mic [file 40035_2024_454_MOESM2_ESM.xlsx]

## Sheet: Description
Table S2. TMT-based proteomic analysis in the brains of 1-month-old WT and Cd2ap knockout mice.
A. The differentially expressed proteins (DEPs) in the 1-month-old Cd2ap knockout mice.
B. GO annotation analysis based on differentially expressed proteins,including top six in cellular component (CC), and the top ten in biological process (BP) and molecular function (MF).
C. The top ten enriched pathways from KEGG pathway analysis of differentially expressed proteins.
D. Gene set enrichment analysis of HALLMARK_REACTIVE_OXIGEN_SPECIES_PATHWAY.

## Sheet: A.DEPs
Gene Name	Accession	Description	Coverage	#Peptides	# PSMs	# Unique Peptides	# AAs	MW [kDa]	calc. pI	Abundances WT1	Abundances WT2	Abundances WT3	Abundances KO1	Abundances KO1	Abundances KO1	Average WT	Average KO	KO/WT	P value
Slc25a19	Q9DAM5	Mitochondrial thiamine pyrophosphate carrier OS=Mus musculus OX=10090 GN=Slc25a19 PE=1 SV=1	6.28931	2	2	2	318	35.595	9.2	105.1	105.4	104.3	94.6	95.2	95.4	104.933	95.0667	0.905972	1.71573e-05
Dpysl3	Q62188	Dihydropyrimidinase-related protein 3 OS=Mus musculus OX=10090 GN=Dpysl3 PE=1 SV=1	65.7895	28	149	22	570	61.897	6.49	105.6	106.7	104.7	95.2	94.1	93.7	105.667	94.3333	0.892744	0.000101474
Trir	Q9D735	Telomerase RNA component interacting RNase OS=Mus musculus OX=10090 GN=Trir PE=1 SV=1	27.1676	5	5	5	173	18.365	9.67	101.2	101.6	101.8	98.5	98.3	98.7	101.533	98.5	0.970125	0.000135596
Arhgef9	Q3UTH8	Rho guanine nucleotide exchange factor 9 OS=Mus musculus OX=10090 GN=Arhgef9 PE=1 SV=1	11.6279	6	7	6	516	60.888	5.64	94.9	93.8	95.2	104.7	104.6	106.9	94.6333	105.4	1.11377	0.000237204
Gpc1	Q9QZF2	Glypican-1 OS=Mus musculus OX=10090 GN=Gpc1 PE=1 SV=1	30.3411	14	15	14	557	61.321	7.05	103.6	102.6	103.1	96.1	97.5	97	103.1	96.8667	0.939541	0.000240169
Atxn2l	Q7TQH0	Ataxin-2-like protein OS=Mus musculus OX=10090 GN=Atxn2l PE=1 SV=1	18.6845	16	19	15	1049	110.58	8.85	102.2	102	101.4	98.5	97.9	98	101.867	98.1333	0.963351	0.000251488
Map3k13	Q1HKZ5	Mitogen-activated protein kinase kinase kinase 13 OS=Mus musculus OX=10090 GN=Map3k13 PE=1 SV=1	0.834202	1	1	1	959	106.92	6.74	106.6	106.2	106.6	94.9	91.4	94.4	106.467	93.5667	0.878835	0.000303497
Plec	Q9QXS1	Plectin OS=Mus musculus OX=10090 GN=Plec PE=1 SV=3	51.5029	223	323	223	4691	533.861	5.96	98	98	97.3	101.6	102.4	102.7	97.7667	102.233	1.04569	0.000376059
Dynll2	Q9D0M5	Dynein light chain 2, cytoplasmic OS=Mus musculus OX=10090 GN=Dynll2 PE=1 SV=1	62.9213	5	23	3	89	10.343	7.37	97.5	95.9	96.5	102.6	103.7	103.9	96.6333	103.4	1.07002	0.00039358
Gabra2	P26048	Gamma-aminobutyric acid receptor subunit alpha-2 OS=Mus musculus OX=10090 GN=Gabra2 PE=1 SV=1	10.8647	5	6	2	451	51.106	9.06	75.2	82	81.8	115.9	126.1	119	79.6667	120.333	1.51046	0.000412741
Yars	Q91WQ3	Tyrosine--tRNA ligase, cytoplasmic OS=Mus musculus OX=10090 GN=Yars PE=1 SV=3	50.5682	27	42	27	528	59.068	7.01	104.4	106	104.8	93.8	94.5	96.5	105.067	94.9333	0.903553	0.000421704
Hibch	Q8QZS1	3-hydroxyisobutyryl-CoA hydrolase, mitochondrial OS=Mus musculus OX=10090 GN=Hibch PE=1 SV=1	27.2727	10	12	10	385	43.01	8.06	97.3	96.9	95.8	102.6	104.1	103.4	96.6667	103.367	1.06931	0.00042543
Snf8	Q9CZ28	Vacuolar-sorting protein SNF8 OS=Mus musculus OX=10090 GN=Snf8 PE=1 SV=1	18.9922	4	4	4	258	28.868	6.65	97.8	97.5	96.3	103.3	102.6	102.5	97.2	102.8	1.05761	0.000430488
Maged1	Q9QYH6	Melanoma-associated antigen D1 OS=Mus musculus OX=10090 GN=Maged1 PE=1 SV=1	10.3226	7	7	7	775	85.617	7.5	101.8	102.9	102.4	97.1	98.2	97.7	102.367	97.6667	0.954087	0.000473551
Mkrn2	Q9ERV1	Probable E3 ubiquitin-protein ligase makorin-2 OS=Mus musculus OX=10090 GN=Mkrn2 PE=1 SV=2	4.08654	2	2	2	416	46.566	7.34	106	103.9	104.6	96.5	94.9	94.1	104.833	95.1667	0.90779	0.000499068
Sugt1	Q9CX34	Protein SGT1 homolog OS=Mus musculus OX=10090 GN=Sugt1 PE=1 SV=3	44.6429	11	17	11	336	38.135	5.45	102	103.3	103.4	96.5	96.9	97.8	102.9	97.0667	0.943311	0.000597137
Psmd8	Q9CX56	26S proteasome non-ATPase regulatory subunit 8 OS=Mus musculus OX=10090 GN=Psmd8 PE=1 SV=2	25.4958	10	12	10	353	39.905	9.58	98.7	99	98.4	101.1	101.7	101.1	98.7	101.3	1.02634	0.000601246
Slc7a1	Q09143	High affinity cationic amino acid transporter 1 OS=Mus musculus OX=10090 GN=Slc7a1 PE=1 SV=1	2.09003	1	1	1	622	67.048	7.06	101.6	101.5	101.8	98.8	98.6	97.7	101.633	98.3667	0.967858	0.000730429
Txndc12	Q9CQU0	Thioredoxin domain-containing protein 12 OS=Mus musculus OX=10090 GN=Txndc12 PE=1 SV=1	22.9412	3	4	3	170	19.036	5.26	98.3	96.5	97.2	103.1	102.7	102.2	97.3333	102.667	1.05479	0.000803004
Apc	Q61315	Adenomatous polyposis coli protein OS=Mus musculus OX=10090 GN=Apc PE=1 SV=1	6.92443	17	19	17	2845	310.899	7.58	102.1	103.4	102.7	98.2	96.5	97.2	102.733	97.3	0.947112	0.000934886
Prrt1	O35449	Proline-rich transmembrane protein 1 OS=Mus musculus OX=10090 GN=Prrt1 PE=1 SV=1	12.0915	3	8	3	306	31.369	7.65	104.6	102.5	103.9	95.2	97	96.8	103.667	96.3333	0.92926	0.0009483
Mrpl48	Q8JZS9	39S ribosomal protein L48, mitochondrial OS=Mus musculus OX=10090 GN=Mrpl48 PE=1 SV=1	4.73934	1	1	1	211	23.938	9.44	97.3	98.4	96.3	102.6	102.5	103	97.3333	102.7	1.05514	0.00101299
Sat2	Q6P8J2	Diamine acetyltransferase 2 OS=Mus musculus OX=10090 GN=Sat2 PE=1 SV=1	18.8235	3	3	3	170	19.293	6.04	104.3	102	103.6	97.2	96	96.9	103.3	96.7	0.936108	0.0010189
Tial1	P70318	Nucleolysin TIAR OS=Mus musculus OX=10090 GN=Tial1 PE=1 SV=1	13.7755	5	5	3	392	43.361	7.99	102.1	101.5	101.7	98.9	97.6	98.2	101.767	98.2333	0.96528	0.00104393
Olfm1	O88998	Noelin OS=Mus musculus OX=10090 GN=Olfm1 PE=1 SV=1	23.9175	9	16	9	485	55.363	6.95	96.4	96.3	94.8	102.5	104.6	105.3	95.8333	104.133	1.08661	0.00109753
Klc1	O88447	Kinesin light chain 1 OS=Mus musculus OX=10090 GN=Klc1 PE=1 SV=3	39.7412	24	34	16	541	61.412	5.68	103.6	104.2	102	97.5	96.6	96	103.267	96.7	0.936411	0.00113375
Syvn1	Q9DBY1	E3 ubiquitin-protein ligase synoviolin OS=Mus musculus OX=10090 GN=Syvn1 PE=1 SV=3	4.08497	3	3	3	612	67.252	6.95	97.8	95.7	95.2	104.5	102.9	103.9	96.2333	103.767	1.07828	0.00122754
Mtap	Q9CQ65	S-methyl-5'-thioadenosine phosphorylase OS=Mus musculus OX=10090 GN=Mtap PE=1 SV=1	17.6678	4	4	4	283	31.042	7.14	102.2	104	102	97.1	97.7	97.1	102.733	97.3	0.947112	0.00123351
Rwdd4	Q9CPR1	RWD domain-containing protein 4 OS=Mus musculus OX=10090 GN=Rwdd4 PE=2 SV=1	19.6809	4	5	4	188	21.125	5.63	102.1	102.9	102.2	96.6	97.9	98.4	102.4	97.6333	0.953451	0.00129633
Igsf21	Q7TNR6	Immunoglobulin superfamily member 21 OS=Mus musculus OX=10090 GN=Igsf21 PE=1 SV=1	9.61538	5	10	5	468	51.905	6.95	101.1	102.6	102.2	98.3	97.6	98.1	101.967	98	0.961098	0.00130953
Clstn3	Q99JH7	Calsyntenin-3 OS=Mus musculus OX=10090 GN=Clstn3 PE=1 SV=1	10.9833	10	13	10	956	105.805	5.34	102.2	102.5	103.3	96.9	96.6	98.5	102.667	97.3333	0.948052	0.00138751
Lhpp	Q9D7I5	Phospholysine phosphohistidine inorganic pyrophosphate phosphatase OS=Mus musculus OX=10090 GN=Lhpp PE=1 SV=1	14.0741	4	5	4	270	29.126	5.1	102.5	102.6	102.7	98.7	96.9	96.6	102.6	97.4	0.949318	0.00138916
Grid2ip	Q0QWG9	Delphilin OS=Mus musculus OX=10090 GN=Grid2ip PE=1 SV=1	0.665004	1	1	1	1203	131.938	7.02	94	95.6	97.5	104.5	103.5	104.8	95.7	104.267	1.08952	0.00139295
Osbpl11	Q8CI95	Oxysterol-binding protein-related protein 11 OS=Mus musculus OX=10090 GN=Osbpl11 PE=1 SV=2	5.99201	4	5	3	751	83.576	7.01	103	102.8	104.6	97.3	95.2	97.1	103.467	96.5333	0.93299	0.00139551
Cmas	Q99KK2	N-acylneuraminate cytidylyltransferase OS=Mus musculus OX=10090 GN=Cmas PE=1 SV=2	39.3519	18	25	18	432	48.028	8.1	102.2	103.3	101.6	97.5	98.3	97.2	102.367	97.6667	0.954087	0.00140072
Fth1	P09528	Ferritin heavy chain OS=Mus musculus OX=10090 GN=Fth1 PE=1 SV=2	47.8022	8	14	8	182	21.053	5.88	95.5	94.6	95.7	102.7	104.8	106.7	95.2667	104.733	1.09937	0.00141259
Armc6	Q8BNU0	Armadillo repeat-containing protein 6 OS=Mus musculus OX=10090 GN=Armc6 PE=1 SV=1	32.265	13	17	13	468	50.651	6	102	104.2	103.5	96.7	97.7	95.9	103.233	96.7667	0.937359	0.00147724
Pbdc1	Q9D0B6	Protein PBDC1 OS=Mus musculus OX=10090 GN=Pbdc1 PE=1 SV=1	33.3333	6	7	6	198	22.21	4.55	103.4	103.7	103.3	97.8	97	94.8	103.467	96.5333	0.93299	0.00155975
Pgm2l1	Q8CAA7	Glucose 1,6-bisphosphate synthase OS=Mus musculus OX=10090 GN=Pgm2l1 PE=1 SV=1	54.2673	30	57	29	621	70.234	6.49	103.6	102.4	102.3	98.4	96.8	96.5	102.767	97.2333	0.946156	0.00156343
Dpysl5	Q9EQF6	Dihydropyrimidinase-related protein 5 OS=Mus musculus OX=10090 GN=Dpysl5 PE=1 SV=1	59.2199	30	71	30	564	61.477	7.09	103.7	106.6	104.7	94.2	97	93.8	105	95	0.904762	0.00161772
Nck1	Q99M51	Cytoplasmic protein NCK1 OS=Mus musculus OX=10090 GN=Nck1 PE=1 SV=1	27.8515	10	11	9	377	42.863	6.47	104.4	103.6	102.3	97.9	95.9	95.8	103.433	96.5333	0.93329	0.00167514
Polr2b	Q8CFI7	DNA-directed RNA polymerase II subunit RPB2 OS=Mus musculus OX=10090 GN=Polr2b PE=1 SV=2	5.11073	6	6	6	1174	133.825	6.87	102.4	103.6	101.4	97.7	97.7	97.2	102.467	97.5333	0.951854	0.00168756
Elavl4	Q61701	ELAV-like protein 4 OS=Mus musculus OX=10090 GN=Elavl4 PE=1 SV=1	33.2468	12	22	3	385	42.341	9.38	103.4	102.9	104	95.3	96.1	98.2	103.433	96.5333	0.93329	0.00170028
Arhgap23	Q69ZH9	Rho GTPase-activating protein 23 OS=Mus musculus OX=10090 GN=Arhgap23 PE=1 SV=2	9.1706	13	16	11	1483	161.732	8.98	100.6	100.8	101	98.8	99.4	99.3	100.8	99.1667	0.983796	0.00171456
Desi1	Q9CQT7	Desumoylating isopeptidase 1 OS=Mus musculus OX=10090 GN=Desi1 PE=1 SV=1	9.52381	2	2	2	168	18.373	4.94	103.5	101.8	104.8	96.4	96.3	97.2	103.367	96.6333	0.93486	0.00180976
Eprs	Q8CGC7	Bifunctional glutamate/proline--tRNA ligase OS=Mus musculus OX=10090 GN=Eprs PE=1 SV=4	34.3254	44	59	43	1512	169.972	7.66	104.1	102.8	103.1	97.6	95	97.3	103.333	96.6333	0.935161	0.0018163
Rars	Q9D0I9	Arginine--tRNA ligase, cytoplasmic OS=Mus musculus OX=10090 GN=Rars PE=1 SV=2	31.8182	22	33	22	660	75.625	7.55	101.8	104.2	105.1	96.2	96.1	96.7	103.7	96.3333	0.928962	0.0018245
Tmod1	P49813	Tropomodulin-1 OS=Mus musculus OX=10090 GN=Tmod1 PE=1 SV=2	42.6184	16	23	15	359	40.441	5.1	97.2	94.3	95.7	104.6	102.7	105.4	95.7333	104.233	1.08879	0.00183723
Mrpl47	Q8K2Y7	39S ribosomal protein L47, mitochondrial OS=Mus musculus OX=10090 GN=Mrpl47 PE=1 SV=2	8.33333	2	3	2	252	29.707	10.21	98.2	97	95.5	102.5	103.1	103.6	96.9	103.067	1.06364	0.00186009
Itgb2	P11835	Integrin beta-2 OS=Mus musculus OX=10090 GN=Itgb2 PE=1 SV=2	4.66926	3	3	3	771	84.97	7.12	96	96.3	95.3	102	105.6	104.8	95.8667	104.133	1.08623	0.0018628
Vps26b	Q8C0E2	Vacuolar protein sorting-associated protein 26B OS=Mus musculus OX=10090 GN=Vps26b PE=1 SV=1	45.5357	16	32	15	336	39.1	7.37	100.4	100.8	101	99.2	99.2	99.5	100.733	99.3	0.985771	0.00211279
Pex19	Q8VCI5	Peroxisomal biogenesis factor 19 OS=Mus musculus OX=10090 GN=Pex19 PE=1 SV=1	36.1204	10	11	10	299	32.713	4.34	102.4	102.4	101	98.6	98.1	97.6	101.933	98.1	0.962394	0.00220893
Gpc5	Q8CAL5	Glypican-5 OS=Mus musculus OX=10090 GN=Gpc5 PE=2 SV=1	4.02098	2	3	2	572	63.751	7.3	102.3	105.3	104.5	96.4	97	94.6	104.033	96	0.922781	0.00221531
Fgf12	P61329	Fibroblast growth factor 12 OS=Mus musculus OX=10090 GN=Fgf12 PE=1 SV=1	17.284	4	5	4	243	27.382	9.96	105.9	105.5	102.7	96.1	93.5	96.3	104.7	95.3	0.91022	0.00224572
Top3b	Q9Z321	DNA topoisomerase 3-beta-1 OS=Mus musculus OX=10090 GN=Top3b PE=1 SV=1	2.32019	2	3	2	862	96.886	7.93	106.5	105.7	107.5	96.4	90.1	93.8	106.567	93.4333	0.876759	0.00230078
Phb	P67778	Prohibitin OS=Mus musculus OX=10090 GN=Phb PE=1 SV=1	54.4118	14	41	14	272	29.802	5.76	101.8	100.7	101	99	98.8	98.8	101.167	98.8667	0.977265	0.00235691
Camsap1	A2AHC3	Calmodulin-regulated spectrin-associated protein 1 OS=Mus musculus OX=10090 GN=Camsap1 PE=1 SV=1	15.1803	21	25	20	1581	175.778	6.95	103	101.6	103.4	97.9	97.9	96.2	102.667	97.3333	0.948052	0.002471
Tpm4	Q6IRU2	Tropomyosin alpha-4 chain OS=Mus musculus OX=10090 GN=Tpm4 PE=1 SV=3	57.2581	16	25	11	248	28.45	4.68	98.8	97	97.5	102.4	101.5	102.8	97.7667	102.233	1.04569	0.00248656
Smpd3	Q9JJY3	Sphingomyelin phosphodiesterase 3 OS=Mus musculus OX=10090 GN=Smpd3 PE=1 SV=1	20.458	12	15	12	655	71.152	5.88	102.9	101.9	101.3	98.3	97.2	98.4	102.033	97.9667	0.960144	0.00254489
Csnk2a2	O54833	Casein kinase II subunit alpha' OS=Mus musculus OX=10090 GN=Csnk2a2 PE=1 SV=1	33.1429	10	16	9	350	41.189	8.56	98.3	96.6	97.3	101.6	102.5	103.7	97.4	102.6	1.05339	0.00267027
Efl1	Q8C0D5	Elongation factor-like GTPase 1 OS=Mus musculus OX=10090 GN=Efl1 PE=1 SV=1	8.34073	9	10	9	1127	125.697	6.16	99.4	98.3	98.7	100.9	101.5	101.2	98.8	101.2	1.02429	0.00277312
Actn1	Q7TPR4	Alpha-actinin-1 OS=Mus musculus OX=10090 GN=Actn1 PE=1 SV=1	56.7265	43	113	27	892	103.004	5.38	94.2	94.5	91.9	105.2	104.2	110	93.5333	106.467	1.13828	0.00278227
Scamp1	Q8K021	Secretory carrier-associated membrane protein 1 OS=Mus musculus OX=10090 GN=Scamp1 PE=1 SV=1	33.432	11	24	11	338	38.004	7.71	95.9	98.8	96.3	103	102.8	103.2	97	103	1.06186	0.00279376
Bax	Q07813	Apoptosis regulator BAX OS=Mus musculus OX=10090 GN=Bax PE=1 SV=1	29.6875	4	5	4	192	21.381	4.98	102.5	103.9	102	98.4	96.2	96.9	102.8	97.1667	0.945201	0.00284258
Fcho1	Q8K285	F-BAR domain only protein 1 OS=Mus musculus OX=10090 GN=Fcho1 PE=1 SV=2	3.43643	3	3	3	873	95.062	7.11	92.5	94.5	95.9	108.1	103.1	105.9	94.3	105.7	1.12089	0.0028738
Fh	P97807	Fumarate hydratase, mitochondrial OS=Mus musculus OX=10090 GN=Fh PE=1 SV=3	64.497	24	72	24	507	54.322	9.04	101.6	100.7	101.2	98.4	99.2	99	101.167	98.8667	0.977265	0.00290495
Atat1	Q8K341	Alpha-tubulin N-acetyltransferase 1 OS=Mus musculus OX=10090 GN=Atat1 PE=1 SV=1	31.3539	13	15	13	421	47.135	9.98	102.7	104.1	102	97.9	95.8	97.6	102.933	97.1	0.943329	0.00292819
Rpl23	P62830	60S ribosomal protein L23 OS=Mus musculus OX=10090 GN=Rpl23 PE=1 SV=1	75	11	25	11	140	14.856	10.51	100.7	100.4	100.5	99.7	99.4	99.2	100.533	99.4333	0.989058	0.00293694
Dcakd	Q8BHC4	Dephospho-CoA kinase domain-containing protein OS=Mus musculus OX=10090 GN=Dcakd PE=1 SV=1	26.8398	7	9	7	231	26.459	9.58	102.7	105.7	104.4	97.7	94.5	95	104.267	95.7333	0.918159	0.00294851
Fsd1	Q7TPM6	Fibronectin type III and SPRY domain-containing protein 1 OS=Mus musculus OX=10090 GN=Fsd1 PE=1 SV=1	43.1452	16	22	16	496	55.49	6.67	104.7	105.2	103.8	96.2	97.3	92.8	104.567	95.4333	0.912655	0.00296602
Pycr1	Q922W5	Pyrroline-5-carboxylate reductase 1, mitochondrial OS=Mus musculus OX=10090 GN=Pycr1 PE=1 SV=1	14.8867	4	6	1	309	32.353	6.86	102	103.8	105.4	97	96.8	95.1	103.733	96.3	0.928342	0.00297241
Rrn3	B2RS91	RNA polymerase I-specific transcription initiation factor RRN3 OS=Mus musculus OX=10090 GN=Rrn3 PE=1 SV=1	1.67683	1	1	1	656	74.47	5.5	90.9	94.7	96.3	105.9	107.8	104.4	93.9667	106.033	1.12841	0.00302506
Rtcb	Q99LF4	tRNA-splicing ligase RtcB homolog OS=Mus musculus OX=10090 GN=Rtcb PE=1 SV=1	52.8713	22	41	22	505	55.214	7.23	101.3	102.7	103	98.4	96.7	97.9	102.333	97.6667	0.954397	0.00303122
Kiaa0513	Q8R0A7	Uncharacterized protein KIAA0513 OS=Mus musculus OX=10090 GN=Kiaa0513 PE=1 SV=1	39.312	16	25	16	407	46.289	5.02	97.3	98.3	97.8	103.1	101	102.5	97.8	102.2	1.04499	0.00306907
Kiaa0513	Q8R0A7	Uncharacterized protein KIAA0513 OS=Mus musculus OX=10090 GN=Kiaa0513 PE=1 SV=1	39.312	16	25	16	407	46.289	5.02	97.3	98.3	97.8	103.1	101	102.5	97.8	102.2	1.04499	0.00306907
Lamp2	P17047	Lysosome-associated membrane glycoprotein 2 OS=Mus musculus OX=10090 GN=Lamp2 PE=1 SV=2	6.50602	3	4	3	415	45.652	7.39	105.2	106	105	97.7	92	94	105.4	94.5667	0.897217	0.00309236
Eogt	Q8BYW9	EGF domain-specific O-linked N-acetylglucosamine transferase OS=Mus musculus OX=10090 GN=Eogt PE=1 SV=1	7.77989	4	4	4	527	61.406	6.81	98	98.2	98.1	103.1	101.6	101.1	98.1	101.933	1.03908	0.00315142
Prex2	Q3LAC4	Phosphatidylinositol 3,4,5-trisphosphate-dependent Rac exchanger 2 protein OS=Mus musculus OX=10090 GN=Prex2 PE=1 SV=2	7.57196	11	11	11	1598	181.6	7.34	108.5	103.9	106.1	96.1	91.2	94.2	106.167	93.8333	0.88383	0.00319216
Iqsec3	Q3TES0	IQ motif and SEC7 domain-containing protein 3 OS=Mus musculus OX=10090 GN=Iqsec3 PE=1 SV=1	14.5607	16	20	14	1195	129.038	6.19	100.9	101.8	101.9	98.1	99.2	98.1	101.533	98.4667	0.969796	0.00320938
Cdh8	P97291	Cadherin-8 OS=Mus musculus OX=10090 GN=Cdh8 PE=1 SV=2	7.88486	5	5	3	799	88.161	4.74	104.2	111	106.9	95.1	91.1	91.7	107.367	92.6333	0.862776	0.00323325
Cryab	P23927	Alpha-crystallin B chain OS=Mus musculus OX=10090 GN=Cryab PE=1 SV=2	40.5714	7	8	7	175	20.056	7.33	93.5	91	89.9	107.1	113.3	105	91.4667	108.467	1.18586	0.00329469
Cep83	Q9D5R3	Centrosomal protein of 83 kDa OS=Mus musculus OX=10090 GN=Cep83 PE=1 SV=2	1.15607	1	1	1	692	81.948	6.61	106.9	108.1	103.1	92.3	93.3	96.3	106.033	93.9667	0.886199	0.00332167
Tuba4a	P68368	Tubulin alpha-4A chain OS=Mus musculus OX=10090 GN=Tuba4a PE=1 SV=1	58.4821	23	471	5	448	49.892	5.06	98.1	96.3	94.3	103.7	104.6	102.9	96.2333	103.733	1.07794	0.00336516
Nrxn3	Q6P9K9	Neurexin-3 OS=Mus musculus OX=10090 GN=Nrxn3 PE=1 SV=2	23.3609	28	39	22	1571	173.318	6.14	97.1	98.5	98.3	102.1	101.2	102.9	97.9667	102.067	1.04185	0.00336841
Pafah1b2	Q61206	Platelet-activating factor acetylhydrolase IB subunit beta OS=Mus musculus OX=10090 GN=Pafah1b2 PE=1 SV=2	33.6245	6	8	6	229	25.565	5.92	99.2	99.3	98.5	101.2	101.2	100.6	99	101	1.0202	0.00339772
Actn4	P57780	Alpha-actinin-4 OS=Mus musculus OX=10090 GN=Actn4 PE=1 SV=1	55.1535	45	90	31	912	104.911	5.41	97.5	94.6	96.9	104.3	102.1	104.6	96.3333	103.667	1.07612	0.00345637
Slc7a10	P63115	Asc-type amino acid transporter 1 OS=Mus musculus OX=10090 GN=Slc7a10 PE=1 SV=1	1.32075	1	1	1	530	57.511	8.44	108.1	107.2	105.3	96.9	92.7	89.8	106.867	93.1333	0.871491	0.00347081
Mast3	Q3U214	Microtubule-associated serine/threonine-protein kinase 3 OS=Mus musculus OX=10090 GN=Mast3 PE=1 SV=3	11.0522	12	13	8	1321	144.084	8.44	97.2	98.4	98.2	103.2	101.3	101.8	97.9333	102.1	1.04255	0.00357578
Dnajc5	P60904	DnaJ homolog subfamily C member 5 OS=Mus musculus OX=10090 GN=Dnajc5 PE=1 SV=1	33.3333	8	13	8	198	22.086	5.07	98.2	96.2	97.1	101.6	104.1	102.8	97.1667	102.833	1.05832	0.0035965
Vcp	Q01853	Transitional endoplasmic reticulum ATPase OS=Mus musculus OX=10090 GN=Vcp PE=1 SV=4	67.9901	48	131	48	806	89.266	5.26	101.3	102.3	101	98.9	98.7	97.9	101.533	98.5	0.970125	0.00366766
Snx2	Q9CWK8	Sorting nexin-2 OS=Mus musculus OX=10090 GN=Snx2 PE=1 SV=2	29.8651	13	18	12	519	58.435	5.12	98.9	97.9	98.9	101.1	101.1	102.1	98.5667	101.433	1.02908	0.00369586
Abcb6	Q9DC29	ATP-binding cassette sub-family B member 6, mitochondrial OS=Mus musculus OX=10090 GN=Abcb6 PE=1 SV=1	7.48219	5	6	5	842	93.711	8.05	102.9	108.1	103.8	95.2	94.7	95.4	104.933	95.1	0.90629	0.00370366
Syt3	O35681	Synaptotagmin-3 OS=Mus musculus OX=10090 GN=Syt3 PE=1 SV=2	21.8058	10	12	10	587	63.215	6.65	102.5	103.2	103.1	95.2	97.8	98.2	102.933	97.0667	0.943005	0.00370688
Pbx2	O35984	Pre-B-cell leukemia transcription factor 2 OS=Mus musculus OX=10090 GN=Pbx2 PE=1 SV=1	3.48837	1	1	1	430	45.781	7.56	102.5	102	105.1	96.8	96	97.6	103.2	96.8	0.937984	0.00387559
Rab9a	Q9R0M6	Ras-related protein Rab-9A OS=Mus musculus OX=10090 GN=Rab9a PE=1 SV=1	16.9154	3	5	2	201	22.895	5.66	101.6	102.6	102.2	96.9	99.1	97.6	102.133	97.8667	0.958225	0.0038808
Isoc1	Q91V64	Isochorismatase domain-containing protein 1 OS=Mus musculus OX=10090 GN=Isoc1 PE=1 SV=1	20.202	5	8	5	297	32.012	7.39	101.9	104.4	103.2	96.2	98.4	95.9	103.167	96.8333	0.938611	0.00406318
Aktip	Q64362	AKT-interacting protein OS=Mus musculus OX=10090 GN=Aktip PE=1 SV=1	18.4932	4	4	4	292	32.921	9.31	96.2	97.1	99	102.1	102.5	103	97.4333	102.533	1.05234	0.00414595
Sept2	P42208	Septin-2 OS=Mus musculus OX=10090 GN=Sept2 PE=1 SV=2	43.7673	12	23	11	361	41.499	6.55	102.3	101.6	102.3	99.3	97.2	97.5	102.067	98	0.960157	0.00427857
Pls3	Q99K51	Plastin-3 OS=Mus musculus OX=10090 GN=Pls3 PE=1 SV=3	35.0794	22	36	16	630	70.697	5.62	102.9	102.3	106	95.2	97.2	96.5	103.733	96.3	0.928342	0.00446928
Tubb2b	Q9CWF2	Tubulin beta-2B chain OS=Mus musculus OX=10090 GN=Tubb2b PE=1 SV=1	70.5618	22	359	1	445	49.921	4.89	104.8	107.4	103.1	96.2	96.1	92.4	105.1	94.9	0.90295	0.00448283
Numb	Q9QZS3	Protein numb homolog OS=Mus musculus OX=10090 GN=Numb PE=1 SV=1	14.0888	9	10	6	653	70.769	8.65	97.1	89.8	93.4	108.2	104.9	106.8	93.4333	106.633	1.14128	0.00467013
Mut	P16332	Methylmalonyl-CoA mutase, mitochondrial OS=Mus musculus OX=10090 GN=Mut PE=1 SV=2	24.4652	14	22	14	748	82.792	6.89	93.9	97.2	96.9	103.9	102.4	105.6	96	103.967	1.08299	0.00472967
Rpa2	Q62193	Replication protein A 32 kDa subunit OS=Mus musculus OX=10090 GN=Rpa2 PE=1 SV=1	4.44444	1	1	1	270	29.7	6.15	105.3	106	102.3	96.2	97	93.3	104.533	95.5	0.913584	0.00481636
Tmem47	Q9JJG6	Transmembrane protein 47 OS=Mus musculus OX=10090 GN=Tmem47 PE=1 SV=1	10.4972	2	2	2	181	19.981	6.73	105.3	109.5	104.5	90.5	93.8	96.3	106.433	93.5333	0.878797	0.00485513
Eif2b1	Q99LC8	Translation initiation factor eIF-2B subunit alpha OS=Mus musculus OX=10090 GN=Eif2b1 PE=1 SV=1	38.3607	9	11	9	305	33.795	8.32	101.4	102.6	100.9	98.3	97.9	98.9	101.633	98.3667	0.967858	0.00495531
Stk32c	Q8QZV4	Serine/threonine-protein kinase 32C OS=Mus musculus OX=10090 GN=Stk32c PE=1 SV=1	21.5164	8	10	8	488	55.227	6.16	97	94.2	94.2	102.6	104.4	107.6	95.1333	104.867	1.10231	0.00495603
Acot7	Q91V12	Cytosolic acyl coenzyme A thioester hydrolase OS=Mus musculus OX=10090 GN=Acot7 PE=1 SV=2	47.769	15	39	15	381	42.51	8.68	102.4	107	103.2	96.7	95.1	95.7	104.2	95.8333	0.919706	0.00498782
Lonp2	Q9DBN5	Lon protease homolog 2, peroxisomal OS=Mus musculus OX=10090 GN=Lonp2 PE=1 SV=1	2.46479	2	2	2	852	94.467	7.23	104.6	109.4	116.2	87.7	92	90.2	110.067	89.9667	0.817383	0.00498928
Rad23a	P54726	UV excision repair protein RAD23 homolog A OS=Mus musculus OX=10090 GN=Rad23a PE=1 SV=2	22.5895	9	12	7	363	39.682	4.58	98.9	98.2	97.5	102.8	101.3	101.3	98.2	101.8	1.03666	0.00499363
Fam185a	Q7TPD2	Protein FAM185A OS=Mus musculus OX=10090 GN=Fam185a PE=2 SV=1	9.25926	3	3	3	378	39.967	6.38	98.5	98.3	98.9	100.5	101.8	102.1	98.5667	101.467	1.02942	0.00512925
Lrrtm4	Q80XG9	Leucine-rich repeat transmembrane neuronal protein 4 OS=Mus musculus OX=10090 GN=Lrrtm4 PE=1 SV=2	7.11864	5	6	3	590	67.106	9	94.3	92.5	97.1	103.6	104.4	108.2	94.6333	105.4	1.11377	0.00525892
Gabra5	Q8BHJ7	Gamma-aminobutyric acid receptor subunit alpha-5 OS=Mus musculus OX=10090 GN=Gabra5 PE=1 SV=1	15.9827	7	9	5	463	52.241	9.01	103.3	108.3	112.1	89.6	92.7	94	107.9	92.1	0.853568	0.00526317
Ncam1	P13595	Neural cell adhesion molecule 1 OS=Mus musculus OX=10090 GN=Ncam1 PE=1 SV=3	50.3139	46	186	46	1115	119.353	4.83	104.2	103.7	101.7	95.6	98.5	96.4	103.2	96.8333	0.938307	0.00526464
Washc1	Q8VDD8	WASH complex subunit 1 OS=Mus musculus OX=10090 GN=Washc1 PE=1 SV=1	5.26316	3	3	3	475	51.627	5.44	102.9	106.1	102.4	96.6	97.3	94.8	103.8	96.2333	0.927103	0.0053539
Tmem199	Q5SYH2	Transmembrane protein 199 OS=Mus musculus OX=10090 GN=Tmem199 PE=1 SV=1	13.4615	3	3	3	208	23.084	9.1	100.6	101.6	102.2	98.1	99	98.5	101.467	98.5333	0.971091	0.00536573
Acsf2	Q8VCW8	Acyl-CoA synthetase family member 2, mitochondrial OS=Mus musculus OX=10090 GN=Acsf2 PE=1 SV=1	34.7967	18	26	18	615	67.907	8.18	97.8	98.6	98	101.3	101.1	103.1	98.1333	101.833	1.0377	0.00553488
Uchl5	Q9WUP7	Ubiquitin carboxyl-terminal hydrolase isozyme L5 OS=Mus musculus OX=10090 GN=Uchl5 PE=1 SV=2	37.9939	9	11	9	329	37.593	5.33	97.2	98.2	98.1	100.8	103.3	102.4	97.8333	102.167	1.04429	0.0055593
Sarm1	Q6PDS3	Sterile alpha and TIR motif-containing protein 1 OS=Mus musculus OX=10090 GN=Sarm1 PE=1 SV=1	29.2818	18	24	18	724	79.556	6.27	102.6	103.2	105.4	97.3	94.1	97.4	103.733	96.2667	0.928021	0.00562271
Synpo	Q8CC35	Synaptopodin OS=Mus musculus OX=10090 GN=Synpo PE=1 SV=2	22.7126	15	22	15	929	99.49	9.42	94.4	95.2	90.7	104.1	105.2	110.6	93.4333	106.633	1.14128	0.00565841
Yipf5	Q9EQQ2	Protein YIPF5 OS=Mus musculus OX=10090 GN=Yipf5 PE=1 SV=1	3.50195	1	1	1	257	27.855	4.36	109.7	103.3	106	93.5	91.3	96.3	106.333	93.7	0.881191	0.005807
Dlgap3	Q6PFD5	Disks large-associated protein 3 OS=Mus musculus OX=10090 GN=Dlgap3 PE=1 SV=1	20.0614	18	29	18	977	105.808	8.76	95.8	95.1	95.5	102.8	102.9	107.9	95.4667	104.533	1.09497	0.00589864
Huwe1	Q7TMY8	E3 ubiquitin-protein ligase HUWE1 OS=Mus musculus OX=10090 GN=Huwe1 PE=1 SV=5	14.1878	57	60	57	4377	482.332	5.22	99.5	99	98.7	101.4	100.5	100.9	99.0667	100.933	1.01884	0.00592772
Gpr17	Q6NS65	Uracil nucleotide/cysteinyl leukotriene receptor OS=Mus musculus OX=10090 GN=Gpr17 PE=1 SV=1	14.1593	3	3	3	339	37.814	8.72	104.6	111.2	110.6	94.4	93.1	86.2	108.8	91.2333	0.838542	0.00601663
Gcc2	Q8CHG3	GRIP and coiled-coil domain-containing protein 2 OS=Mus musculus OX=10090 GN=Gcc2 PE=1 SV=2	8.75521	15	15	15	1679	194.325	5.12	101.1	101.3	102.8	99	97.8	98	101.733	98.2667	0.965924	0.00602929
Gria3	Q9Z2W9	Glutamate receptor 3 OS=Mus musculus OX=10090 GN=Gria3 PE=1 SV=2	32.9955	28	45	21	888	100.463	8.38	95.4	95.2	96.5	102.7	102.8	107.5	95.7	104.333	1.09021	0.00616005
Ppid	Q9CR16	Peptidyl-prolyl cis-trans isomerase D OS=Mus musculus OX=10090 GN=Ppid PE=1 SV=3	55.4054	22	40	21	370	40.717	7.43	103.3	105.7	104.3	98.1	95.8	92.8	104.433	95.5667	0.915097	0.00624418
Rabep2	Q91WG2	Rab GTPase-binding effector protein 2 OS=Mus musculus OX=10090 GN=Rabep2 PE=1 SV=3	12.4549	6	7	6	554	62.095	4.89	101.9	104.1	101.7	96.5	98.6	97.2	102.567	97.4333	0.949951	0.00648872
Dhrs7b	Q99J47	Dehydrogenase/reductase SDR family member 7B OS=Mus musculus OX=10090 GN=Dhrs7b PE=1 SV=1	22.9102	8	9	8	323	34.964	9.63	102	102	101.6	99.1	98.6	96.8	101.867	98.1667	0.963678	0.00649936
Gnb4	P29387	Guanine nucleotide-binding protein subunit beta-4 OS=Mus musculus OX=10090 GN=Gnb4 PE=1 SV=4	49.7059	13	39	8	340	37.355	6.16	92.7	93.2	88	108	104	114	91.3	108.667	1.19022	0.0065515
Nipsnap3b	Q9CQE1	Protein NipSnap homolog 3B OS=Mus musculus OX=10090 GN=Nipsnap3b PE=1 SV=1	16.1943	4	6	4	247	28.291	9.48	102.2	107	106.7	93.8	97.3	92.9	105.3	94.6667	0.899019	0.00659866
Mrps21	P58059	28S ribosomal protein S21, mitochondrial OS=Mus musculus OX=10090 GN=Mrps21 PE=1 SV=1	32.1839	3	3	3	87	10.554	10.32	102.9	104.6	102.5	98.3	94.5	97.1	103.333	96.6333	0.935161	0.00660101
Kcnn2	P58390	Small conductance calcium-activated potassium channel protein 2 OS=Mus musculus OX=10090 GN=Kcnn2 PE=1 SV=2	2.62217	3	3	3	839	91.546	9.23	105.1	102.7	110.3	94.5	94.7	92.7	106.033	93.9667	0.886199	0.00662611
Lmln	Q8BMN4	Leishmanolysin-like peptidase OS=Mus musculus OX=10090 GN=Lmln PE=2 SV=1	1.0279	1	1	1	681	76.525	7.28	90.8	83.5	91.7	113.2	116.3	104.4	88.6667	111.3	1.25526	0.00682544
Rab2a	P53994	Ras-related protein Rab-2A OS=Mus musculus OX=10090 GN=Rab2a PE=1 SV=1	75	15	54	8	212	23.533	6.54	95.6	98.6	95.8	104.9	101.9	103.2	96.6667	103.333	1.06897	0.00686305
Fastkd2	Q922E6	FAST kinase domain-containing protein 2, mitochondrial OS=Mus musculus OX=10090 GN=Fastkd2 PE=2 SV=2	1.01597	1	1	1	689	78.897	8.9	103.5	105	102.4	95.4	98.8	95	103.633	96.4	0.930203	0.00704149
Hk1	P17710	Hexokinase-1 OS=Mus musculus OX=10090 GN=Hk1 PE=1 SV=3	47.6386	45	159	41	974	108.234	6.8	98.3	96	97.6	101.1	103.1	103.8	97.3	102.667	1.05516	0.00710025
Tmcc1	Q69ZZ6	Transmembrane and coiled-coil domains protein 1 OS=Mus musculus OX=10090 GN=Tmcc1 PE=1 SV=2	10.9399	6	7	5	649	71.598	6.55	99.1	98.6	99.6	101	100.5	101.2	99.1	100.9	1.01816	0.00719281
Gtf2e2	Q9D902	General transcription factor IIE subunit 2 OS=Mus musculus OX=10090 GN=Gtf2e2 PE=1 SV=2	6.50685	1	1	1	292	33.026	9.64	105.2	112.6	115.7	93.6	82.9	90	111.167	88.8333	0.7991	0.00724697
Fam213b	Q9DB60	Prostamide/prostaglandin F synthase OS=Mus musculus OX=10090 GN=Fam213b PE=1 SV=1	12.9353	3	4	3	201	21.656	6.74	102.1	101.6	101.5	99.1	98.8	97	101.733	98.3	0.966252	0.00729286
Srgap2	Q91Z67	SLIT-ROBO Rho GTPase-activating protein 2 OS=Mus musculus OX=10090 GN=Srgap2 PE=1 SV=2	29.1317	23	32	21	1071	120.723	6.64	101.4	101.6	102.7	99.3	97.1	97.9	101.9	98.1	0.962709	0.00746904
Shank3	Q4ACU6	SH3 and multiple ankyrin repeat domains protein 3 OS=Mus musculus OX=10090 GN=Shank3 PE=1 SV=3	20.9827	31	45	30	1730	185.284	8.88	94.7	95	95.8	103.9	102.1	108.5	95.1667	104.833	1.10158	0.00749437
Serpinb8	O08800	Serpin B8 OS=Mus musculus OX=10090 GN=Serpinb8 PE=1 SV=2	7.75401	3	3	3	374	42.123	6.46	96.7	88	91.8	104.2	110.4	109	92.1667	107.867	1.17034	0.00749844
Cars	Q9ER72	Cysteine--tRNA ligase, cytoplasmic OS=Mus musculus OX=10090 GN=Cars PE=1 SV=2	27.7978	24	28	23	831	94.8	6.76	104.7	102.5	104.9	97.9	96.8	93.2	104.033	95.9667	0.922461	0.00750424
Sstr2	P30875	Somatostatin receptor type 2 OS=Mus musculus OX=10090 GN=Sstr2 PE=2 SV=1	7.58808	3	4	3	369	41.194	8.97	101.4	102.4	103.3	97.7	98.9	96.2	102.367	97.6	0.953435	0.0075235
Nampt	Q99KQ4	Nicotinamide phosphoribosyltransferase OS=Mus musculus OX=10090 GN=Nampt PE=1 SV=1	36.2525	16	24	16	491	55.413	7.15	101.1	103.3	102.2	98.2	98.6	96.6	102.2	97.8	0.956947	0.00752925
Bsn	O88737	Protein bassoon OS=Mus musculus OX=10090 GN=Bsn PE=1 SV=4	35.2106	111	177	106	3942	418.587	7.71	98.7	93.4	94.8	104.3	103.1	105.7	95.6333	104.367	1.09132	0.00761258
Sipa1l1	Q8C0T5	Signal-induced proliferation-associated 1-like protein 1 OS=Mus musculus OX=10090 GN=Sipa1l1 PE=1 SV=2	26.1504	36	49	36	1782	196.909	8.13	96.5	98.9	96.8	102.5	101.4	103.9	97.4	102.6	1.05339	0.00763466
Psph	Q99LS3	Phosphoserine phosphatase OS=Mus musculus OX=10090 GN=Psph PE=1 SV=1	13.3333	3	5	3	225	25.08	6.14	102.3	104.5	104	98.8	96	94.4	103.6	96.4	0.930502	0.00763834
Afap1	Q80YS6	Actin filament-associated protein 1 OS=Mus musculus OX=10090 GN=Afap1 PE=1 SV=1	2.05198	2	3	2	731	80.565	8.68	106.9	103.5	104.7	98.3	94.4	92.3	105.033	95	0.904475	0.0076702
Slc13a3	Q91Y63	Solute carrier family 13 member 3 OS=Mus musculus OX=10090 GN=Slc13a3 PE=1 SV=1	1.33333	1	1	1	600	66.1	7.72	101.5	108.8	109.7	92	93.7	94.3	106.667	93.3333	0.875	0.00768595
Serpinb1a	Q9D154	Leukocyte elastase inhibitor A OS=Mus musculus OX=10090 GN=Serpinb1a PE=1 SV=1	21.372	7	8	7	379	42.548	6.21	88.5	94.3	89.4	108.9	115.2	103.8	90.7333	109.3	1.20463	0.00780892
Clip2	Q9Z0H8	CAP-Gly domain-containing linker protein 2 OS=Mus musculus OX=10090 GN=Clip2 PE=1 SV=2	37.4403	37	51	30	1047	115.84	6.48	101	101.1	102.9	98.8	98.3	97.8	101.667	98.3	0.966885	0.00781638
Cntn3	Q07409	Contactin-3 OS=Mus musculus OX=10090 GN=Cntn3 PE=1 SV=2	7.87938	7	9	6	1028	113.161	6.23	102.1	102.1	102.8	98.1	95.9	99	102.333	97.6667	0.954397	0.00796907
Kctd16	Q5DTY9	BTB/POZ domain-containing protein KCTD16 OS=Mus musculus OX=10090 GN=Kctd16 PE=1 SV=2	31.3817	15	24	15	427	48.941	8.19	98.9	93.7	93.1	104.6	103.8	105.9	95.2333	104.767	1.10011	0.00797034
Sardh	Q99LB7	Sarcosine dehydrogenase, mitochondrial OS=Mus musculus OX=10090 GN=Sardh PE=1 SV=1	5.54951	5	5	5	919	101.618	6.74	98.2	98.5	99.3	100.9	102.2	100.9	98.6667	101.333	1.02703	0.00801449
Sorbs2	Q3UTJ2	Sorbin and SH3 domain-containing protein 2 OS=Mus musculus OX=10090 GN=Sorbs2 PE=1 SV=2	25.7627	28	40	27	1180	132.266	8.53	95.1	97.1	91.3	108.3	103.5	104.6	94.5	105.467	1.11605	0.0080215
Prdx2	Q61171	Peroxiredoxin-2 OS=Mus musculus OX=10090 GN=Prdx2 PE=1 SV=3	56.0606	10	42	10	198	21.765	5.41	102.8	105.4	104.5	98.8	94.8	93.7	104.233	95.7667	0.918772	0.00802794
Cops2	P61202	COP9 signalosome complex subunit 2 OS=Mus musculus OX=10090 GN=Cops2 PE=1 SV=1	39.7291	15	22	15	443	51.564	5.53	101.5	102.1	100.8	99	99	97.6	101.467	98.5333	0.971091	0.00806454
Gdi2	Q61598	Rab GDP dissociation inhibitor beta OS=Mus musculus OX=10090 GN=Gdi2 PE=1 SV=1	67.8652	28	77	23	445	50.505	6.25	102.8	102.1	100.4	98.4	98.3	98	101.767	98.2333	0.96528	0.00810546
Itfg1	Q99KW9	T-cell immunomodulatory protein OS=Mus musculus OX=10090 GN=Itfg1 PE=1 SV=2	6.88525	4	5	4	610	67.422	5.73	98.5	96.9	95.6	101.4	103.1	104.5	97	103	1.06186	0.00811296
Arfgap1	Q9EPJ9	ADP-ribosylation factor GTPase-activating protein 1 OS=Mus musculus OX=10090 GN=Arfgap1 PE=1 SV=2	48.5507	17	34	17	414	45.26	5.57	98.5	94.1	93.4	102.6	105.3	106	95.3333	104.633	1.09755	0.00812265
Son	Q9QX47	Protein SON OS=Mus musculus OX=10090 GN=Son PE=1 SV=2	3.92799	7	8	6	2444	265.483	5.6	102.4	102.8	100.8	98.9	98.1	97	102	98	0.960784	0.00826347
Ipcef1	Q5DU31	Interactor protein for cytohesin exchange factors 1 OS=Mus musculus OX=10090 GN=Ipcef1 PE=1 SV=2	17.2414	7	8	7	406	45.784	6.73	95.3	89.8	92.1	107.3	103.1	112.4	92.4	107.6	1.1645	0.00826684
Mars	Q68FL6	Methionine--tRNA ligase, cytoplasmic OS=Mus musculus OX=10090 GN=Mars PE=1 SV=1	34.4789	29	38	29	902	101.366	7.14	103.5	103.7	104.6	95.8	93.4	98.9	103.933	96.0333	0.92399	0.00831561
Wdfy1	E9Q4P1	WD repeat and FYVE domain-containing protein 1 OS=Mus musculus OX=10090 GN=Wdfy1 PE=1 SV=1	22.6829	8	10	8	410	46.187	7.34	73.3	76.6	71.7	133.9	139.5	105	73.8667	126.133	1.70758	0.00836631
Atp1a4	Q9WV27	Sodium/potassium-transporting ATPase subunit alpha-4 OS=Mus musculus OX=10090 GN=Atp1a4 PE=1 SV=3	10.8527	11	148	1	1032	114.813	5.71	95.9	90.5	95.6	105.2	109.4	103.4	94	106	1.12766	0.00859973
Hdac9	Q99N13	Histone deacetylase 9 OS=Mus musculus OX=10090 GN=Hdac9 PE=1 SV=2	2.89116	2	2	1	588	65.646	8.72	112.4	109	104.1	87	96	91.5	108.5	91.5	0.843318	0.00866015
Rbm28	Q8CGC6	RNA-binding protein 28 OS=Mus musculus OX=10090 GN=Rbm28 PE=1 SV=4	2	2	3	2	750	84.162	9.54	102	108	104.5	96.3	93.2	96.1	104.833	95.2	0.908108	0.00866052
Anp32e	P97822	Acidic leucine-rich nuclear phosphoprotein 32 family member E OS=Mus musculus OX=10090 GN=Anp32e PE=1 SV=2	30.3846	7	13	7	260	29.604	3.88	95.4	90.9	97.8	107	103.9	105	94.7	105.3	1.11193	0.00876212
Palm3	A2TJV2	Paralemmin-3 OS=Mus musculus OX=10090 GN=Palm3 PE=1 SV=1	3.40599	2	2	2	734	78.741	4.5	101.6	108.3	109.4	94.3	95.1	91.4	106.433	93.6	0.879424	0.00876766
Ccdc88c	Q6VGS5	Protein Daple OS=Mus musculus OX=10090 GN=Ccdc88c PE=1 SV=1	0.447984	1	1	1	2009	226.397	6.15	103.3	106.1	101.1	95.8	96.8	96.7	103.5	96.4333	0.931723	0.00883766
Slitrk5	Q810B7	SLIT and NTRK-like protein 5 OS=Mus musculus OX=10090 GN=Slitrk5 PE=2 SV=1	6.26959	6	6	6	957	107.098	6.93	100.2	101.3	101.1	99	99	99.4	100.867	99.1333	0.982816	0.00886064
Rasgrf2	P70392	Ras-specific guanine nucleotide-releasing factor 2 OS=Mus musculus OX=10090 GN=Rasgrf2 PE=1 SV=2	20.2691	21	24	18	1189	135.581	7.85	94.8	96	91.9	103.8	103.6	110	94.2333	105.8	1.12274	0.008878
Pip4k2c	Q91XU3	Phosphatidylinositol 5-phosphate 4-kinase type-2 gamma OS=Mus musculus OX=10090 GN=Pip4k2c PE=1 SV=1	34.2043	13	17	11	421	47.306	6.89	96	94.2	94.6	101.5	105	108.6	94.9333	105.033	1.10639	0.00889361
Atp6ap2	Q9CYN9	Renin receptor OS=Mus musculus OX=10090 GN=Atp6ap2 PE=1 SV=2	22.5714	8	13	8	350	39.067	5.54	102.9	101.4	101.1	99.2	97.9	97.5	101.8	98.2	0.964637	0.00894169
Marc2	Q922Q1	Mitochondrial amidoxime reducing component 2 OS=Mus musculus OX=10090 GN=Marc2 PE=1 SV=1	21.5976	9	18	9	338	38.17	8.68	97.2	95.9	95.4	101.3	103.7	106.6	96.1667	103.867	1.08007	0.00901714
Rps3a	P97351	40S ribosomal protein S3a OS=Mus musculus OX=10090 GN=Rps3a PE=1 SV=3	62.5	19	41	19	264	29.866	9.73	101.8	101.3	100.6	99.5	98.2	98.7	101.233	98.8	0.975963	0.00909142
Grid2	Q61625	Glutamate receptor ionotropic, delta-2 OS=Mus musculus OX=10090 GN=Grid2 PE=1 SV=1	2.58193	2	2	2	1007	113.01	6.1	103.5	102.7	101.9	99	95.4	97.5	102.7	97.3	0.94742	0.00910373
Pcbp4	P57724	Poly(rC)-binding protein 4 OS=Mus musculus OX=10090 GN=Pcbp4 PE=1 SV=1	10.9181	4	5	3	403	41.373	8.34	104.5	106	103	98.7	92.9	94.8	104.5	95.4667	0.913557	0.00917881
Rab6a	P35279	Ras-related protein Rab-6A OS=Mus musculus OX=10090 GN=Rab6a PE=1 SV=4	74.0385	13	37	5	208	23.575	5.54	101.6	100.9	101.2	99.3	99.2	97.8	101.233	98.7667	0.975634	0.00931528
Vsnl1	P62761	Visinin-like protein 1 OS=Mus musculus OX=10090 GN=Vsnl1 PE=1 SV=2	80.6283	18	74	14	191	22.128	5.15	108.2	101.5	106	96.7	94.4	93.1	105.233	94.7333	0.900222	0.00932339
Slc17a6	Q8BLE7	Vesicular glutamate transporter 2 OS=Mus musculus OX=10090 GN=Slc17a6 PE=1 SV=1	19.244	10	16	8	582	64.519	6.68	104.3	103	110.2	95.8	94.7	92	105.833	94.1667	0.889764	0.00936259
Bcl2l2	P70345	Bcl-2-like protein 2 OS=Mus musculus OX=10090 GN=Bcl2l2 PE=1 SV=1	5.18135	1	2	1	193	20.777	5.58	100.8	105.5	106.3	95.5	95.2	96.8	104.2	95.8333	0.919706	0.00938807
Zer1	Q80ZJ6	Protein zer-1 homolog OS=Mus musculus OX=10090 GN=Zer1 PE=1 SV=1	13.6072	9	11	9	779	89.018	5.94	102.2	103.8	102.5	95.4	99.2	96.9	102.833	97.1667	0.944895	0.00940425
Ahcyl2	Q68FL4	Putative adenosylhomocysteinase 3 OS=Mus musculus OX=10090 GN=Ahcyl2 PE=1 SV=1	33.7684	22	56	8	613	66.857	7.36	101.6	100.5	101.4	99.2	98.1	99.2	101.167	98.8333	0.976936	0.00946832
Gstz1	Q9WVL0	Maleylacetoacetate isomerase OS=Mus musculus OX=10090 GN=Gstz1 PE=1 SV=1	41.6667	7	9	7	216	24.26	7.85	92.1	95.7	97.2	102	106.2	106.9	95	105.033	1.10561	0.00957293
Slc17a7	Q3TXX4	Vesicular glutamate transporter 1 OS=Mus musculus OX=10090 GN=Slc17a7 PE=1 SV=2	20.5357	11	26	9	560	61.597	7.34	98.4	93.7	95.8	103.5	102.5	106.1	95.9667	104.033	1.08406	0.00960278
H2-K1	P01901	H-2 class I histocompatibility antigen, K-B alpha chain OS=Mus musculus OX=10090 GN=H2-K1 PE=1 SV=1	2.71003	1	1	1	369	41.276	6.39	101.9	102	103.9	95.8	98.9	97.6	102.6	97.4333	0.949643	0.00961448
Me1	P06801	NADP-dependent malic enzyme OS=Mus musculus OX=10090 GN=Me1 PE=1 SV=2	37.9371	20	30	20	572	63.913	7.44	100.4	103.9	103.2	97.6	97.6	97.3	102.5	97.5	0.95122	0.00961981
Rab3a	P63011	Ras-related protein Rab-3A OS=Mus musculus OX=10090 GN=Rab3a PE=1 SV=1	52.7273	9	75	5	220	24.954	5.03	98.6	97.1	98	102.7	100.5	103	97.9	102.067	1.04256	0.00983331
Adcy8	P97490	Adenylate cyclase type 8 OS=Mus musculus OX=10090 GN=Adcy8 PE=1 SV=2	11.4492	13	14	13	1249	140.006	6.93	100.7	103.1	102	98.2	97.2	98.8	101.933	98.0667	0.962067	0.00984242
Inpp5k	Q8C5L6	Inositol polyphosphate 5-phosphatase K OS=Mus musculus OX=10090 GN=Inpp5k PE=1 SV=2	2.5641	1	1	1	468	54.124	5.88	97.8	94.1	92.3	102.1	107.3	106.4	94.7333	105.267	1.11119	0.00987258
Irf2bp2	E9Q1P8	Interferon regulatory factor 2-binding protein 2 OS=Mus musculus OX=10090 GN=Irf2bp2 PE=1 SV=1	10	3	3	2	570	59.255	8.69	104.7	103.3	101.8	95.8	95.4	99	103.267	96.7333	0.936733	0.00987332
Ccar1	Q8CH18	Cell division cycle and apoptosis regulator protein 1 OS=Mus musculus OX=10090 GN=Ccar1 PE=1 SV=1	11.6056	13	16	13	1146	131.979	5.76	102.1	101.2	103	99.4	97.2	97.1	102.1	97.9	0.958864	0.0100243
Dmac1	Q9CQ00	Distal membrane-arm assembly complex protein 1 OS=Mus musculus OX=10090 GN=Dmac1 PE=1 SV=1	12.6126	2	2	2	111	11.337	9.39	98.6	96.2	93.7	105.5	102.4	103.7	96.1667	103.867	1.08007	0.0100738
Fabp7	P51880	Fatty acid-binding protein, brain OS=Mus musculus OX=10090 GN=Fabp7 PE=1 SV=2	51.5152	5	21	5	132	14.883	5.63	105.2	113.3	106.5	96.9	88.5	89.6	108.333	91.6667	0.846154	0.010201
Aar2	Q9D2V5	Protein AAR2 homolog OS=Mus musculus OX=10090 GN=Aar2 PE=1 SV=3	6.77083	2	2	2	384	43.38	5.48	104.5	103.5	102.7	99.3	95.5	94.4	103.567	96.4	0.930801	0.0103707
Prkra	Q9WTX2	Interferon-inducible double-stranded RNA-dependent protein kinase activator A OS=Mus musculus OX=10090 GN=Prkra PE=1 SV=1	9.90415	3	4	3	313	34.349	8.43	101.9	102.3	103	96.4	99.6	96.8	102.4	97.6	0.953125	0.0104785
Dclk2	Q6PGN3	Serine/threonine-protein kinase DCLK2 OS=Mus musculus OX=10090 GN=Dclk2 PE=1 SV=1	32.9365	21	30	20	756	82.927	8.44	98.9	98.9	97.8	100.6	102.4	101.3	98.5333	101.433	1.02943	0.0105356
Kif5b	Q61768	Kinesin-1 heavy chain OS=Mus musculus OX=10090 GN=Kif5b PE=1 SV=3	46.1059	39	60	27	963	109.484	6.44	101.3	105.2	102.4	97.8	97.5	95.9	102.967	97.0667	0.9427	0.0105691
Cdkn1b	P46414	Cyclin-dependent kinase inhibitor 1B OS=Mus musculus OX=10090 GN=Cdkn1b PE=1 SV=2	23.3503	4	4	4	197	22.18	7.02	102.9	103.3	104.1	95.9	94.4	99.4	103.433	96.5667	0.933613	0.0107461
C1qc	Q02105	Complement C1q subcomponent subunit C OS=Mus musculus OX=10090 GN=C1qc PE=1 SV=2	4.06504	1	1	1	246	25.975	8.54	101.3	106	102.4	96.3	97.2	96.7	103.233	96.7333	0.937036	0.0107851
Kcnb2	A6H8H5	Potassium voltage-gated channel subfamily B member 2 OS=Mus musculus OX=10090 GN=Kcnb2 PE=1 SV=2	3.85888	3	3	2	907	102.271	6.1	108.9	119.6	104	86.5	91.6	89.4	110.833	89.1667	0.804511	0.0109944
Frmd4a	Q8BIE6	FERM domain-containing protein 4A OS=Mus musculus OX=10090 GN=Frmd4a PE=1 SV=2	5.39216	6	7	6	1020	113.809	8.92	106.6	104.8	104.1	98.3	95.4	90.8	105.167	94.8333	0.901743	0.0109972
Camlg	P49070	Calcium signal-modulating cyclophilin ligand OS=Mus musculus OX=10090 GN=Camlg PE=1 SV=2	14.6259	3	4	3	294	32.522	7.74	100.7	102.1	102.6	99.3	97.9	97.4	101.8	98.2	0.964637	0.0110174
Bub3	Q9WVA3	Mitotic checkpoint protein BUB3 OS=Mus musculus OX=10090 GN=Bub3 PE=1 SV=2	30.9816	9	10	9	326	36.931	6.84	101.1	102.6	101.4	97.1	98.7	99.1	101.7	98.3	0.966568	0.0112324
Clpx	Q9JHS4	ATP-dependent Clp protease ATP-binding subunit clpX-like, mitochondrial OS=Mus musculus OX=10090 GN=Clpx PE=1 SV=2	5.67823	3	3	3	634	69.186	7.71	104.6	104.1	102.1	95.5	94.5	99.2	103.6	96.4	0.930502	0.0113118
Gabrd	P22933	Gamma-aminobutyric acid receptor subunit delta OS=Mus musculus OX=10090 GN=Gabrd PE=2 SV=1	9.1314	4	5	4	449	50.49	7.85	93.9	94.6	99.4	103.2	105.1	103.8	95.9667	104.033	1.08406	0.0113422
Mapre1	Q61166	Microtubule-associated protein RP/EB family member 1 OS=Mus musculus OX=10090 GN=Mapre1 PE=1 SV=3	54.8507	13	26	10	268	29.997	5.22	104.1	106.8	105.3	99.2	92	92.6	105.4	94.6	0.897533	0.0113776
Aimp1	P31230	Aminoacyl tRNA synthase complex-interacting multifunctional protein 1 OS=Mus musculus OX=10090 GN=Aimp1 PE=1 SV=2	44.1935	10	15	10	310	33.976	8.35	104.6	104.2	102.1	96	94	99	103.633	96.3333	0.929559	0.0113989
Eif3j1	Q3UGC7	Eukaryotic translation initiation factor 3 subunit J-A OS=Mus musculus OX=10090 GN=Eif3j1 PE=2 SV=1	44.8276	13	25	13	261	29.326	4.81	100.7	101.5	102.9	99	97.5	98.3	101.7	98.2667	0.966241	0.0114369
Uqcrc1	Q9CZ13	Cytochrome b-c1 complex subunit 1, mitochondrial OS=Mus musculus OX=10090 GN=Uqcrc1 PE=1 SV=2	41.6667	17	56	17	480	52.819	6.21	99.2	98.1	98.7	100.3	101.9	101.7	98.6667	101.3	1.02669	0.0114828
Srrt	Q99MR6	Serrate RNA effector molecule homolog OS=Mus musculus OX=10090 GN=Srrt PE=1 SV=1	22.2857	16	22	16	875	100.39	5.97	101.6	101.1	103.7	98.9	97.6	97	102.133	97.8333	0.957898	0.011562
Ogfr	Q99PG2	Opioid growth factor receptor OS=Mus musculus OX=10090 GN=Ogfr PE=1 SV=1	21.485	6	6	6	633	70.636	4.77	100.7	104.2	103.1	98.5	96.3	97.1	102.667	97.3	0.947727	0.0116032
Gale	Q8R059	UDP-glucose 4-epimerase OS=Mus musculus OX=10090 GN=Gale PE=1 SV=1	17.5793	6	6	6	347	38.2	6.74	101.2	100.5	102.1	98.6	98.3	99.4	101.267	98.7667	0.975313	0.0116535
Mthfd1	Q922D8	C-1-tetrahydrofolate synthase, cytoplasmic OS=Mus musculus OX=10090 GN=Mthfd1 PE=1 SV=4	32.0856	28	34	28	935	101.136	7.14	100.9	101	101.4	99.4	97.9	99.3	101.1	98.8667	0.97791	0.0117024
Plod3	Q9R0E1	Procollagen-lysine,2-oxoglutarate 5-dioxygenase 3 OS=Mus musculus OX=10090 GN=Plod3 PE=1 SV=1	2.02429	1	1	1	741	84.869	6.23	104.7	107.7	104.3	98.1	90.2	95	105.567	94.4333	0.894537	0.0117845
Poldip2	Q91VA6	Polymerase delta-interacting protein 2 OS=Mus musculus OX=10090 GN=Poldip2 PE=1 SV=1	19.837	6	7	6	368	41.844	8.63	102.2	105.6	102.5	98.3	94.5	97	103.433	96.6	0.933935	0.0117954
Oxld1	Q9CR10	Oxidoreductase-like domain-containing protein 1 OS=Mus musculus OX=10090 GN=Oxld1 PE=1 SV=1	3.9801	1	1	1	201	22.164	8.05	99.3	94.8	96.7	103.8	103.3	102.1	96.9333	103.067	1.06327	0.0118201
Kcnj10	Q9JM63	ATP-sensitive inward rectifier potassium channel 10 OS=Mus musculus OX=10090 GN=Kcnj10 PE=1 SV=1	8.44327	3	5	3	379	42.405	8.29	108.7	104.4	111.5	97	86.2	92.2	108.2	91.8	0.848429	0.0118801
Nhp2	Q9CRB2	H/ACA ribonucleoprotein complex subunit 2 OS=Mus musculus OX=10090 GN=Nhp2 PE=1 SV=1	24.8366	3	4	3	153	17.236	8.41	101.6	106	102.7	96.8	97.9	95	103.433	96.5667	0.933613	0.0119116
Atpaf1	Q811I0	ATP synthase mitochondrial F1 complex assembly factor 1 OS=Mus musculus OX=10090 GN=Atpaf1 PE=1 SV=1	24.3827	6	6	6	324	36.332	8.19	95.8	97.5	98.9	101.7	101.9	104.1	97.4	102.567	1.05305	0.0119184
Tbck	Q8BM85	TBC domain-containing protein kinase-like protein OS=Mus musculus OX=10090 GN=Tbck PE=1 SV=1	4.98688	4	5	4	762	86.316	6.2	101.7	100.4	103	98.6	97.9	98.4	101.7	98.3	0.966568	0.0120131
Plaa	P27612	Phospholipase A-2-activating protein OS=Mus musculus OX=10090 GN=Plaa PE=1 SV=4	35.2645	23	27	23	794	87.166	6.14	101.6	101.1	101.7	99.8	97.7	98	101.467	98.5	0.970762	0.0121272
Tnc	Q80YX1	Tenascin OS=Mus musculus OX=10090 GN=Tnc PE=1 SV=1	18.0569	32	41	32	2110	231.659	4.89	102.8	102.4	108.9	95.3	94.4	96.3	104.7	95.3333	0.910538	0.0125527
Ablim3	Q69ZX8	Actin-binding LIM protein 3 OS=Mus musculus OX=10090 GN=Ablim3 PE=1 SV=2	2.34604	2	7	1	682	77.581	8.54	102.9	103.2	101.1	98.6	98.4	95.8	102.4	97.6	0.953125	0.0125982
Dpp6	Q9Z218	Dipeptidyl aminopeptidase-like protein 6 OS=Mus musculus OX=10090 GN=Dpp6 PE=1 SV=1	30.8458	24	52	22	804	91.203	6.68	101.9	106.4	104.4	93.1	98.2	96	104.233	95.7667	0.918772	0.012638
Actbl2	Q8BFZ3	Beta-actin-like protein 2 OS=Mus musculus OX=10090 GN=Actbl2 PE=1 SV=1	26.3298	9	145	1	376	41.977	5.49	103.3	106	103.3	96	92.7	98.7	104.2	95.8	0.919386	0.0126675
Neo1	P97798	Neogenin OS=Mus musculus OX=10090 GN=Neo1 PE=1 SV=1	5.55928	8	9	8	1493	163.058	6.47	102.5	105.5	101.9	94.7	98.3	97.1	103.3	96.7	0.936108	0.0126834
Matn4	O89029	Matrilin-4 OS=Mus musculus OX=10090 GN=Matn4 PE=1 SV=1	9.61538	6	6	6	624	68.874	5.76	106.1	105.3	110.1	92.5	98.2	87.9	107.167	92.8667	0.866563	0.0126834
Olig2	Q9EQW6	Oligodendrocyte transcription factor 2 OS=Mus musculus OX=10090 GN=Olig2 PE=1 SV=1	2.47678	1	1	1	323	32.386	9.13	104.8	106.3	106.5	99.5	91.2	91.8	105.867	94.1667	0.889484	0.0127196
Rab10	P61027	Ras-related protein Rab-10 OS=Mus musculus OX=10090 GN=Rab10 PE=1 SV=1	76	15	56	12	200	22.527	8.38	103.3	101.6	100.8	97.1	98.8	98.3	101.9	98.0667	0.962381	0.0127284
Ampd3	O08739	AMP deaminase 3 OS=Mus musculus OX=10090 GN=Ampd3 PE=1 SV=2	8.74674	6	6	6	766	88.596	7.33	100.6	101.9	101.7	99.6	97.9	98.3	101.4	98.6	0.972387	0.0127805
Kdm2a	P59997	Lysine-specific demethylase 2A OS=Mus musculus OX=10090 GN=Kdm2a PE=1 SV=2	1.89492	2	2	2	1161	132.594	7.44	102.1	108	109.2	96.2	89.5	95	106.433	93.5667	0.879111	0.0129237
Homer2	Q9QWW1	Homer protein homolog 2 OS=Mus musculus OX=10090 GN=Homer2 PE=1 SV=1	31.0734	11	11	10	354	40.545	6.01	106.2	102.2	105	92.1	97	97.5	104.467	95.5333	0.914486	0.0129264
Mrps6	P58064	28S ribosomal protein S6, mitochondrial OS=Mus musculus OX=10090 GN=Mrps6 PE=1 SV=3	26.4	4	5	4	125	14.3	9.5	97.6	98.1	98	104	101.5	100.8	97.9	102.1	1.0429	0.0129316
Snx18	Q91ZR2	Sorting nexin-18 OS=Mus musculus OX=10090 GN=Snx18 PE=1 SV=1	4.88599	3	3	3	614	67.862	6.67	101.4	103.8	105.6	98.5	94.5	96.3	103.6	96.4333	0.930824	0.0129566
Agap3	Q8VHH5	Arf-GAP with GTPase, ANK repeat and PH domain-containing protein 3 OS=Mus musculus OX=10090 GN=Agap3 PE=1 SV=1	18.2418	13	25	10	910	97.905	7.75	101	102.7	101.8	97.1	99.5	97.9	101.833	98.1667	0.963993	0.0129954
Bysl	O54825	Bystin OS=Mus musculus OX=10090 GN=Bysl PE=1 SV=3	1.83486	1	1	1	436	49.752	7.78	105.7	104.7	103.4	93.6	99.5	93.1	104.6	95.4	0.912046	0.0130664
Hsd17b10	O08756	3-hydroxyacyl-CoA dehydrogenase type-2 OS=Mus musculus OX=10090 GN=Hsd17b10 PE=1 SV=4	32.9502	6	11	6	261	27.402	8.41	101.3	101.8	101.9	96.9	99.4	98.8	101.667	98.3667	0.967541	0.0131328
Vps50	Q8CI71	Syndetin OS=Mus musculus OX=10090 GN=Vps50 PE=1 SV=2	21.7842	19	23	19	964	111.104	6.07	101.3	100.8	101.7	97.7	99.5	99	101.267	98.7333	0.974984	0.0131735
Gspt1	Q8R050	Eukaryotic peptide chain release factor GTP-binding subunit ERF3A OS=Mus musculus OX=10090 GN=Gspt1 PE=1 SV=2	29.0881	17	25	7	636	68.582	5.21	102.2	103.1	100.2	98.1	98.3	98.2	101.833	98.2	0.964321	0.0133698
Crmp1	P97427	Dihydropyrimidinase-related protein 1 OS=Mus musculus OX=10090 GN=Crmp1 PE=1 SV=1	75.6993	32	162	27	572	62.129	7.12	100.9	104.6	101.8	97.5	97.2	98.1	102.433	97.6	0.952815	0.0134656
Pgam5	Q8BX10	Serine/threonine-protein phosphatase PGAM5, mitochondrial OS=Mus musculus OX=10090 GN=Pgam5 PE=1 SV=1	34.7222	11	16	11	288	31.975	9.04	99.1	99.5	97.7	101.2	100.9	101.7	98.7667	101.267	1.02531	0.0135598
Comtd1	Q8BIG7	Catechol O-methyltransferase domain-containing protein 1 OS=Mus musculus OX=10090 GN=Comtd1 PE=1 SV=1	20.6107	4	7	4	262	28.943	8.32	103.6	103	100.7	97.2	99	96.5	102.433	97.5667	0.952489	0.0135736
Sdha	Q8K2B3	Succinate dehydrogenase [ubiquinone] flavoprotein subunit, mitochondrial OS=Mus musculus OX=10090 GN=Sdha PE=1 SV=1	51.6566	28	72	28	664	72.539	7.37	99.5	97.9	98.8	101.1	100.7	102	98.7333	101.267	1.02566	0.0135944
Cbln1	Q9R171	Cerebellin-1 OS=Mus musculus OX=10090 GN=Cbln1 PE=1 SV=1	7.77202	2	2	1	193	21.1	7.28	104	103.4	111.7	91.6	96.4	92.8	106.367	93.6	0.879975	0.0136494
Rnmt	Q9D0L8	mRNA cap guanine-N7 methyltransferase OS=Mus musculus OX=10090 GN=Rnmt PE=1 SV=1	41.9355	18	23	18	465	53.258	6.48	101.3	101.5	103.5	96.6	99.1	97.9	102.1	97.8667	0.958537	0.0136619
Pttg1ip	Q8R143	Pituitary tumor-transforming gene 1 protein-interacting protein OS=Mus musculus OX=10090 GN=Pttg1ip PE=1 SV=1	8.62069	2	2	2	174	19.952	8.63	101.4	103.8	102	98	98.9	95.9	102.4	97.6	0.953125	0.0137645
Clu	Q06890	Clusterin OS=Mus musculus OX=10090 GN=Clu PE=1 SV=1	30.8036	13	20	13	448	51.623	5.67	106.7	105.2	105.3	98.6	94.8	89.3	105.733	94.2333	0.891236	0.0137732
Glrx3	Q9CQM9	Glutaredoxin-3 OS=Mus musculus OX=10090 GN=Glrx3 PE=1 SV=1	42.1365	12	24	12	337	37.754	5.59	103.1	104.2	102.3	99.6	95.9	94.9	103.2	96.8	0.937984	0.0139423
Rab4a	P56371	Ras-related protein Rab-4A OS=Mus musculus OX=10090 GN=Rab4a PE=1 SV=2	51.3761	10	21	7	218	24.393	6.07	96.3	94.6	99.4	102.1	104.3	103.2	96.7667	103.2	1.06648	0.0140079
Gphn	Q8BUV3	Gephyrin OS=Mus musculus OX=10090 GN=Gphn PE=1 SV=2	40.3121	23	36	23	769	83.23	5.6	99.6	97.5	97.5	101.5	101.1	102.8	98.2	101.8	1.03666	0.0142867
Hsd11b1	P50172	Corticosteroid 11-beta-dehydrogenase isozyme 1 OS=Mus musculus OX=10090 GN=Hsd11b1 PE=1 SV=3	9.93151	3	4	3	292	32.343	8.46	114.6	104.2	109.5	97.3	88.4	86	109.433	90.5667	0.827597	0.0144477
Vwf	Q8CIZ8	von Willebrand factor OS=Mus musculus OX=10090 GN=Vwf PE=1 SV=2	0.46214	1	2	1	2813	309.063	5.5	88.4	94.6	96.2	102.2	109.3	109.3	93.0667	106.933	1.149	0.0144632
Pnkp	Q9JLV6	Bifunctional polynucleotide phosphatase/kinase OS=Mus musculus OX=10090 GN=Pnkp PE=1 SV=2	1.53257	1	1	1	522	57.188	7.9	103.1	105.3	106.1	97.5	90.9	97.2	104.833	95.2	0.908108	0.014466
Otud7a	Q8R554	OTU domain-containing protein 7A OS=Mus musculus OX=10090 GN=Otud7a PE=1 SV=1	10.3672	8	9	6	926	100.734	8.22	100.5	101.7	100.9	99.3	99.3	98.2	101.033	98.9333	0.979215	0.0145262
Ufm1	P61961	Ubiquitin-fold modifier 1 OS=Mus musculus OX=10090 GN=Ufm1 PE=1 SV=1	58.8235	3	5	3	85	9.112	9.31	103	103	100.4	98.8	97.9	96.8	102.133	97.8333	0.957898	0.0145284
Lrrc7	Q80TE7	Leucine-rich repeat-containing protein 7 OS=Mus musculus OX=10090 GN=Lrrc7 PE=1 SV=2	28.6577	36	44	35	1490	166.796	6.61	99.9	98.6	98.1	101.2	101.3	100.9	98.8667	101.133	1.02293	0.0145755
Arf4	P61750	ADP-ribosylation factor 4 OS=Mus musculus OX=10090 GN=Arf4 PE=1 SV=2	56.6667	8	47	4	180	20.384	7.14	103	102.3	100.2	98.7	98.1	97.7	101.833	98.1667	0.963993	0.014618
Ppp2ca	P63330	Serine/threonine-protein phosphatase 2A catalytic subunit alpha isoform OS=Mus musculus OX=10090 GN=Ppp2ca PE=1 SV=1	66.343	15	43	2	309	35.585	5.54	99.3	93.5	93.6	105.2	102.4	106	95.4667	104.533	1.09497	0.0147276
Lrrc14	Q8VC16	Leucine-rich repeat-containing protein 14 OS=Mus musculus OX=10090 GN=Lrrc14 PE=1 SV=1	4.46247	2	2	2	493	54.934	6.67	111.3	102.6	105.2	92.9	96.9	91	106.367	93.6	0.879975	0.0147895
Rgl2	Q61193	Ral guanine nucleotide dissociation stimulator-like 2 OS=Mus musculus OX=10090 GN=Rgl2 PE=1 SV=2	0.899743	1	1	1	778	83.775	6.73	101.5	110	110.8	96.7	90.7	90.3	107.433	92.5667	0.86162	0.0148358
Snx6	Q6P8X1	Sorting nexin-6 OS=Mus musculus OX=10090 GN=Snx6 PE=1 SV=2	44.335	17	22	15	406	46.62	6.16	101.1	101.9	100.8	99.7	98.6	97.9	101.267	98.7333	0.974984	0.0148817
Kars	Q99MN1	Lysine--tRNA ligase OS=Mus musculus OX=10090 GN=Kars PE=1 SV=1	29.4118	20	32	20	595	67.796	5.94	102.4	102.1	101.8	98	96.1	99.6	102.1	97.9	0.958864	0.0149471
Cadps2	Q8BYR5	Calcium-dependent secretion activator 2 OS=Mus musculus OX=10090 GN=Cadps2 PE=1 SV=2	18.7355	22	36	13	1297	147.747	6.14	96	99.1	94.6	105.4	102.1	102.7	96.5667	103.4	1.07076	0.0150327
Ipo13	Q8K0C1	Importin-13 OS=Mus musculus OX=10090 GN=Ipo13 PE=1 SV=1	3.63448	3	3	3	963	108.16	5.3	94.1	97.4	99	104.3	102.7	102.5	96.8333	103.167	1.0654	0.0150561
Grin2b	Q01097	Glutamate receptor ionotropic, NMDA 2B OS=Mus musculus OX=10090 GN=Grin2b PE=1 SV=3	24.0891	29	35	27	1482	165.853	6.87	98.3	97.9	97.1	100.6	102	104.2	97.7667	102.267	1.04603	0.0152179
Tkfc	Q8VC30	Triokinase/FMN cyclase OS=Mus musculus OX=10090 GN=Tkfc PE=1 SV=1	19.3772	10	13	10	578	59.653	6.92	101.6	104.6	101.7	96	97.2	98.9	102.633	97.3667	0.948685	0.0152391
Ppp1r12c	Q3UMT1	Protein phosphatase 1 regulatory subunit 12C OS=Mus musculus OX=10090 GN=Ppp1r12c PE=1 SV=1	11.2532	7	8	7	782	84.634	6	101.1	102.4	102.1	97.2	99.8	97.5	101.867	98.1667	0.963678	0.0152983
Nars2	Q8BGV0	Probable asparagine--tRNA ligase, mitochondrial OS=Mus musculus OX=10090 GN=Nars2 PE=1 SV=1	4.61216	2	2	2	477	53.927	7.36	100.8	104	103.2	97.3	98.9	95.8	102.667	97.3333	0.948052	0.0153477
Cpe	Q00493	Carboxypeptidase E OS=Mus musculus OX=10090 GN=Cpe PE=1 SV=2	38.4454	15	23	15	476	53.222	5.19	100.7	109.5	106.4	95.4	95.3	92.6	105.533	94.4333	0.89482	0.0153745
Ndufv2	Q9D6J6	NADH dehydrogenase [ubiquinone] flavoprotein 2, mitochondrial OS=Mus musculus OX=10090 GN=Ndufv2 PE=1 SV=2	56.0484	13	34	13	248	27.268	7.4	99.1	98.5	99.8	100.6	100.7	101.2	99.1333	100.833	1.01715	0.0153823
Efnb2	P52800	Ephrin-B2 OS=Mus musculus OX=10090 GN=Efnb2 PE=1 SV=1	22.619	6	7	6	336	37.179	8.97	102.5	103.4	106.9	97.1	92.5	97.6	104.267	95.7333	0.918159	0.0154532
Cacna1b	O55017	Voltage-dependent N-type calcium channel subunit alpha-1B OS=Mus musculus OX=10090 GN=Cacna1b PE=1 SV=1	8.89557	19	20	18	2327	261.314	8.59	97.6	97.8	95.3	102	105.7	101.6	96.9	103.1	1.06398	0.0155102
Ube4a	E9Q735	Ubiquitin conjugation factor E4 A OS=Mus musculus OX=10090 GN=Ube4a PE=1 SV=1	6.80934	7	7	7	1028	118.123	5.33	101.3	104.2	105.4	93.8	97.4	98	103.633	96.4	0.930203	0.0155673
Pitpnm2	Q6ZPQ6	Membrane-associated phosphatidylinositol transfer protein 2 OS=Mus musculus OX=10090 GN=Pitpnm2 PE=1 SV=2	20.5243	24	29	23	1335	147.942	7.93	95.9	98.4	97.1	102.1	101.2	105.2	97.1333	102.833	1.05868	0.0155814
Ank3	G5E8K5	Ankyrin-3 OS=Mus musculus OX=10090 GN=Ank3 PE=1 SV=1	28.1999	48	75	35	1961	213.929	6.7	99.3	98	97.8	102.9	100.9	101	98.3667	101.6	1.03287	0.0157635
Myo1b	P46735	Unconventional myosin-Ib OS=Mus musculus OX=10090 GN=Myo1b PE=1 SV=3	20.4155	21	28	21	1107	128.483	9.26	94.1	94.9	94.4	107.8	100.1	108.8	94.4667	105.567	1.1175	0.0158114
Apba2	P98084	Amyloid-beta A4 precursor protein-binding family A member 2 OS=Mus musculus OX=10090 GN=Apba2 PE=1 SV=2	13.0667	7	7	6	750	82.706	4.88	102.5	102.9	106.9	96.3	93.1	98.2	104.1	95.8667	0.920909	0.0158209
Crtac1	Q8R555	Cartilage acidic protein 1 OS=Mus musculus OX=10090 GN=Crtac1 PE=2 SV=1	11.4551	6	8	6	646	70.28	5.14	100.5	109.4	108.8	92.6	96.1	92.7	106.233	93.8	0.882962	0.015879
Ddx50	Q99MJ9	ATP-dependent RNA helicase DDX50 OS=Mus musculus OX=10090 GN=Ddx50 PE=2 SV=1	6.13079	4	4	4	734	82.125	9.25	103.7	101.2	101	97.8	97.3	98.9	101.967	98	0.961098	0.0159768
Pfn1	P62962	Profilin-1 OS=Mus musculus OX=10090 GN=Pfn1 PE=1 SV=2	90	10	31	10	140	14.948	8.28	100.1	101.9	102.2	98.2	98.8	98.9	101.4	98.6333	0.972715	0.016095
Mrpl14	Q9D1I6	39S ribosomal protein L14, mitochondrial OS=Mus musculus OX=10090 GN=Mrpl14 PE=1 SV=1	6.2069	1	1	1	145	15.864	10.99	106.1	107.4	104.1	97.8	95.9	88.7	105.867	94.1333	0.889169	0.0161232
Spred1	Q924S8	Sprouty-related, EVH1 domain-containing protein 1 OS=Mus musculus OX=10090 GN=Spred1 PE=1 SV=1	6.53153	3	3	3	444	50.631	6.47	97.9	97.1	98.5	100.2	102.9	103.5	97.8333	102.2	1.04463	0.0161911
Prmt8	Q6PAK3	Protein arginine N-methyltransferase 8 OS=Mus musculus OX=10090 GN=Prmt8 PE=1 SV=2	27.4112	11	16	8	394	45.247	6.93	98.7	95	96.4	103.3	101.1	105.4	96.7	103.267	1.06791	0.0162235
Tox4	Q8BU11	TOX high mobility group box family member 4 OS=Mus musculus OX=10090 GN=Tox4 PE=1 SV=3	3.71567	2	2	2	619	65.92	5.01	105.1	104.8	110.6	96.2	87.5	95.9	106.833	93.2	0.872387	0.0162867
Rnh1	Q91VI7	Ribonuclease inhibitor OS=Mus musculus OX=10090 GN=Rnh1 PE=1 SV=1	45.8333	16	20	16	456	49.784	4.78	99.9	95.4	95.5	102.4	103.8	103	96.9333	103.067	1.06327	0.0162952
Echdc1	Q9D9V3	Ethylmalonyl-CoA decarboxylase OS=Mus musculus OX=10090 GN=Echdc1 PE=1 SV=2	30.1242	7	9	7	322	35.444	7.01	101.8	107.8	104.5	98.5	94	93.4	104.7	95.3	0.91022	0.016508
Glo1	Q9CPU0	Lactoylglutathione lyase OS=Mus musculus OX=10090 GN=Glo1 PE=1 SV=3	51.087	10	19	10	184	20.796	5.47	102.4	103.1	101.8	99.2	95.3	98.2	102.433	97.5667	0.952489	0.0166512
Ptpn23	Q6PB44	Tyrosine-protein phosphatase non-receptor type 23 OS=Mus musculus OX=10090 GN=Ptpn23 PE=1 SV=2	15.6028	23	28	23	1692	185.1	6.8	100.4	101.2	101.2	99.2	99.7	98.4	100.933	99.1	0.981836	0.0166918
Tle4	Q62441	Transducin-like enhancer protein 4 OS=Mus musculus OX=10090 GN=Tle4 PE=1 SV=4	3.49288	3	3	3	773	83.735	7.5	106.7	101.4	103.8	98.6	95.1	94.5	103.967	96.0667	0.924014	0.0166943
Tollip	Q9QZ06	Toll-interacting protein OS=Mus musculus OX=10090 GN=Tollip PE=1 SV=1	37.5912	9	16	9	274	30.325	5.17	99.2	95.9	95.4	103.2	101.3	105	96.8333	103.167	1.0654	0.016725
Gcsh	Q91WK5	Glycine cleavage system H protein, mitochondrial OS=Mus musculus OX=10090 GN=Gcsh PE=1 SV=2	17.6471	2	4	2	170	18.625	4.75	96.3	93.7	87.3	109.9	110.6	102.1	92.4333	107.533	1.16336	0.016739
Tmem65	Q4VAE3	Transmembrane protein 65 OS=Mus musculus OX=10090 GN=Tmem65 PE=1 SV=1	26.4957	6	14	6	234	24.902	7.78	97.7	96.2	99.7	101.4	102.6	102.4	97.8667	102.133	1.0436	0.0167891
Chmp6	P0C0A3	Charged multivesicular body protein 6 OS=Mus musculus OX=10090 GN=Chmp6 PE=1 SV=2	19.5	4	5	4	200	23.401	5.44	101.5	104.2	102.7	97.1	99.3	95.2	102.8	97.2	0.945525	0.0168651
Bcat1	P24288	Branched-chain-amino-acid aminotransferase, cytosolic OS=Mus musculus OX=10090 GN=Bcat1 PE=1 SV=2	20.2073	6	10	6	386	42.764	5.39	100.3	103.4	103.4	98.8	96.8	97.4	102.367	97.6667	0.954087	0.0168789
Lztr1	Q9CQ33	Leucine-zipper-like transcriptional regulator 1 OS=Mus musculus OX=10090 GN=Lztr1 PE=1 SV=2	2.62843	2	2	2	837	94.415	6.47	103.8	107	114.8	94	85.8	94.6	108.533	91.4667	0.842752	0.0169086
Wars	P32921	Tryptophan--tRNA ligase, cytoplasmic OS=Mus musculus OX=10090 GN=Wars PE=1 SV=2	48.0249	20	33	20	481	54.323	6.89	102	105	101.6	98.8	97.2	95.4	102.867	97.1333	0.944264	0.0169341
Kif5c	P28738	Kinesin heavy chain isoform 5C OS=Mus musculus OX=10090 GN=Kif5c PE=1 SV=3	50.7322	49	65	35	956	109.207	6.19	101.9	102.5	101.8	99.5	96	98.3	102.067	97.9333	0.959504	0.0170025
Echs1	Q8BH95	Enoyl-CoA hydratase, mitochondrial OS=Mus musculus OX=10090 GN=Echs1 PE=1 SV=1	47.931	13	24	13	290	31.454	8.48	97.1	98	98.2	103.1	100.1	103.6	97.7667	102.267	1.04603	0.0170551
Tdrkh	Q80VL1	Tudor and KH domain-containing protein OS=Mus musculus OX=10090 GN=Tdrkh PE=1 SV=1	23.0357	10	12	10	560	62.095	4.94	100.3	104.4	103.6	96.1	98.2	97.5	102.767	97.2667	0.946481	0.0170594
Thoc5	Q8BKT7	THO complex subunit 5 homolog OS=Mus musculus OX=10090 GN=Thoc5 PE=1 SV=2	6.29575	5	5	5	683	78.636	7.12	105.3	101.6	101.3	97.8	97.8	96.2	102.733	97.2667	0.946788	0.0171612
Cml1	Q9JIZ0	Probable N-acetyltransferase CML1 OS=Mus musculus OX=10090 GN=Cml1 PE=1 SV=1	7.65766	2	2	2	222	24.997	9.55	104.9	101.3	101.9	97.5	95.8	98.6	102.7	97.3	0.94742	0.0173332
Adgrb3	Q80ZF8	Adhesion G protein-coupled receptor B3 OS=Mus musculus OX=10090 GN=Adgrb3 PE=1 SV=2	8.54139	13	14	11	1522	171.202	7.02	96.6	96.8	98.3	100.2	104.5	103.5	97.2333	102.733	1.05656	0.0173487
Plekho2	Q8K124	Pleckstrin homology domain-containing family O member 2 OS=Mus musculus OX=10090 GN=Plekho2 PE=1 SV=1	2.42424	1	1	1	495	53.839	5.5	102.5	101.7	107.1	94.8	95.9	98	103.767	96.2333	0.927401	0.0173947
Me3	Q8BMF3	NADP-dependent malic enzyme, mitochondrial OS=Mus musculus OX=10090 GN=Me3 PE=1 SV=2	32.1192	19	26	18	604	67.056	7.83	92.4	97.7	94.9	102.8	103.1	109.1	95	105	1.10526	0.0174478
Psme3	P61290	Proteasome activator complex subunit 3 OS=Mus musculus OX=10090 GN=Psme3 PE=1 SV=1	20.0787	5	6	5	254	29.488	5.95	100	103.9	105	97	97.2	96.9	102.967	97.0333	0.942376	0.0174706
Pym1	Q8CHP5	Partner of Y14 and mago OS=Mus musculus OX=10090 GN=Pym1 PE=1 SV=2	20.197	4	4	4	203	22.676	9.5	97.8	97.5	97.6	100	104	103	97.6333	102.333	1.04814	0.0175392
Rab11fip2	G3XA57	Rab11 family-interacting protein 2 OS=Mus musculus OX=10090 GN=Rab11fip2 PE=1 SV=1	32.8125	14	16	14	512	58.171	9.45	97.5	99.5	98.4	100.9	101.1	102.6	98.4667	101.533	1.03114	0.017725
Strc	Q8VIM6	Stereocilin OS=Mus musculus OX=10090 GN=Strc PE=2 SV=2	0.66335	1	1	1	1809	196.221	5.4	107.8	110.1	105.5	86.8	99.5	90.3	107.8	92.2	0.855288	0.0177347
Nwd2	Q6P5U7	NACHT and WD repeat domain-containing protein 2 OS=Mus musculus OX=10090 GN=Nwd2 PE=1 SV=2	18.8863	28	34	28	1742	197.288	6.15	97.5	99.7	96.6	101	102.6	102.6	97.9333	102.067	1.04221	0.0177734
Cox20	Q9D7J4	Cytochrome c oxidase assembly protein COX20, mitochondrial OS=Mus musculus OX=10090 GN=Cox20 PE=1 SV=1	11.9658	1	1	1	117	13.155	9.01	105.2	102.7	112.3	89.4	95	95.4	106.733	93.2667	0.873829	0.0177743
Scamp4	Q9JKV5	Secretory carrier-associated membrane protein 4 OS=Mus musculus OX=10090 GN=Scamp4 PE=1 SV=1	4.78261	1	1	1	230	25.326	8.66	91.6	97.3	97.6	102	106	105.5	95.5	104.5	1.09424	0.0179115
Rab33a	P97950	Ras-related protein Rab-33A OS=Mus musculus OX=10090 GN=Rab33a PE=2 SV=1	28.692	7	9	5	237	26.523	7.88	95.7	98.4	97.2	100.4	103.7	104.6	97.1	102.9	1.05973	0.0179128
Jph3	Q9ET77	Junctophilin-3 OS=Mus musculus OX=10090 GN=Jph3 PE=1 SV=1	10.7527	8	8	8	744	81.18	9.22	97.4	95	98	102.3	101.4	105.9	96.8	103.2	1.06612	0.0179407
Cep170	Q6A065	Centrosomal protein of 170 kDa OS=Mus musculus OX=10090 GN=Cep170 PE=1 SV=2	24.4962	37	45	36	1588	174.943	7.17	102	102	100.2	98.9	99.1	97.8	101.4	98.6	0.972387	0.0179856
Srp68	Q8BMA6	Signal recognition particle subunit SRP68 OS=Mus musculus OX=10090 GN=Srp68 PE=1 SV=2	25.92	14	14	14	625	70.53	8.57	101.1	100.9	101.5	99.2	99.6	97.7	101.167	98.8333	0.976936	0.0181592
Prdx3	P20108	Thioredoxin-dependent peroxide reductase, mitochondrial OS=Mus musculus OX=10090 GN=Prdx3 PE=1 SV=1	38.9105	7	17	7	257	28.109	7.58	101.7	101.2	101.4	99.7	98.8	97.2	101.433	98.5667	0.971738	0.0183646
Mlec	Q6ZQI3	Malectin OS=Mus musculus OX=10090 GN=Mlec PE=1 SV=2	37.457	9	12	9	291	32.322	6.05	98.5	97.1	98.2	103.2	100.1	102.9	97.9333	102.067	1.04221	0.0183797
Itga3	Q62470	Integrin alpha-3 OS=Mus musculus OX=10090 GN=Itga3 PE=1 SV=1	1.23457	1	2	1	1053	116.671	6.57	105.1	103.4	108.2	98.8	94.5	90	105.567	94.4333	0.894537	0.0185422
Dhx15	O35286	Pre-mRNA-splicing factor ATP-dependent RNA helicase DHX15 OS=Mus musculus OX=10090 GN=Dhx15 PE=1 SV=2	23.6478	18	30	18	795	90.949	7.46	101.1	101.8	103.6	99.5	96.7	97.2	102.167	97.8	0.957259	0.0185688
Ccs	Q9WU84	Copper chaperone for superoxide dismutase OS=Mus musculus OX=10090 GN=Ccs PE=1 SV=1	10.5839	3	3	3	274	28.893	6.1	97.1	96.8	98.4	104.6	100.3	102.8	97.4333	102.567	1.05269	0.0186039
Polr2l	P62876	DNA-directed RNA polymerases I, II, and III subunit RPABC5 OS=Mus musculus OX=10090 GN=Polr2l PE=3 SV=1	29.8507	2	2	2	67	7.64	7.77	103.6	101.3	102.2	99.7	96.8	96.4	102.367	97.6333	0.953761	0.018649
Stk4	Q9JI11	Serine/threonine-protein kinase 4 OS=Mus musculus OX=10090 GN=Stk4 PE=1 SV=1	15.8111	7	7	7	487	55.506	5.19	100.9	103.9	102.1	98.6	98.5	96.1	102.3	97.7333	0.95536	0.0187492
Bphl	Q8R164	Valacyclovir hydrolase OS=Mus musculus OX=10090 GN=Bphl PE=1 SV=1	48.4536	12	18	12	291	32.83	8.94	97.7	98	99.4	102.1	100.3	102.5	98.3667	101.633	1.03321	0.018818
U2af1	Q9D883	Splicing factor U2AF 35 kDa subunit OS=Mus musculus OX=10090 GN=U2af1 PE=1 SV=4	18.8285	5	6	3	239	27.797	8.81	102.6	102.7	106.2	98.5	96.9	93	103.833	96.1333	0.925843	0.0188223
Baz2a	Q91YE5	Bromodomain adjacent to zinc finger domain protein 2A OS=Mus musculus OX=10090 GN=Baz2a PE=1 SV=2	0.794071	2	4	1	1889	209.487	6.51	107.2	101.5	102	96.8	96.9	95.6	103.567	96.4333	0.931123	0.0188533
Chordc1	Q9D1P4	Cysteine and histidine-rich domain-containing protein 1 OS=Mus musculus OX=10090 GN=Chordc1 PE=1 SV=1	18.7311	6	11	6	331	37.327	7.9	103.7	103	101.6	99.1	94.7	97.9	102.767	97.2333	0.946156	0.0188862
Sema6b	O54951	Semaphorin-6B OS=Mus musculus OX=10090 GN=Sema6b PE=1 SV=1	1.12867	1	1	1	886	95.407	8.29	95.8	99.9	95	102	104	103.3	96.9	103.1	1.06398	0.0189234
Serinc3	Q9QZI9	Serine incorporator 3 OS=Mus musculus OX=10090 GN=Serinc3 PE=1 SV=2	5.72034	4	4	4	472	52.588	7.23	103.7	104.6	100.7	98.1	94.9	98	103	97	0.941748	0.0191069
Rilpl1	Q9JJC6	RILP-like protein 1 OS=Mus musculus OX=10090 GN=Rilpl1 PE=1 SV=1	22.9064	8	10	8	406	47.294	5.16	96.1	99.5	92.2	104.3	104.7	103.3	95.9333	104.1	1.08513	0.0191198
Rpa1	Q8VEE4	Replication protein A 70 kDa DNA-binding subunit OS=Mus musculus OX=10090 GN=Rpa1 PE=1 SV=1	2.56822	2	2	2	623	68.994	7.91	107	110.2	101.1	94.2	90.7	96.9	106.1	93.9333	0.885328	0.0193271
Cox5a	P12787	Cytochrome c oxidase subunit 5A, mitochondrial OS=Mus musculus OX=10090 GN=Cox5a PE=1 SV=2	59.589	9	27	9	146	16.091	6.54	98.8	94.4	95.6	105	100.8	105.4	96.2667	103.733	1.07756	0.0193306
Slc38a2	Q8CFE6	Sodium-coupled neutral amino acid transporter 2 OS=Mus musculus OX=10090 GN=Slc38a2 PE=1 SV=1	1.38889	1	1	1	504	55.467	7.94	108.4	100.6	104.1	94.5	96	96.3	104.367	95.6	0.916001	0.0195478
Apeh	Q8R146	Acylamino-acid-releasing enzyme OS=Mus musculus OX=10090 GN=Apeh PE=1 SV=3	13.6612	9	12	9	732	81.529	5.59	100.5	106.8	104.6	97.9	95.8	94.5	103.967	96.0667	0.924014	0.0195885
Slc8a1	P70414	Sodium/calcium exchanger 1 OS=Mus musculus OX=10090 GN=Slc8a1 PE=1 SV=1	16.1856	15	27	15	970	107.967	5	103.1	103.5	106.4	91.8	98.7	96.6	104.333	95.7	0.917252	0.019647
Pin4	Q9CWW6	Peptidyl-prolyl cis-trans isomerase NIMA-interacting 4 OS=Mus musculus OX=10090 GN=Pin4 PE=1 SV=1	17.5573	2	2	2	131	13.806	9.77	111.7	103	107.3	97	87	94.1	107.333	92.7	0.863665	0.0197423
Fut9	O88819	Alpha-(1,3)-fucosyltransferase 9 OS=Mus musculus OX=10090 GN=Fut9 PE=2 SV=1	5.29248	1	1	1	359	42.014	7.71	101.2	107.8	113.1	92.6	89.4	95.9	107.367	92.6333	0.862776	0.0198058
Pgm2	Q7TSV4	Phosphoglucomutase-2 OS=Mus musculus OX=10090 GN=Pgm2 PE=1 SV=1	10.9677	7	9	6	620	68.704	6.14	100.5	103.2	103.3	99.1	96.2	97.7	102.333	97.6667	0.954397	0.0198127
Nfat5	Q9WV30	Nuclear factor of activated T-cells 5 OS=Mus musculus OX=10090 GN=Nfat5 PE=1 SV=2	1.04302	2	2	2	1534	165.697	5.19	100.7	103.1	100.9	98.4	97.8	99	101.567	98.4	0.968822	0.0198572
Ptprz1	B9EKR1	Receptor-type tyrosine-protein phosphatase zeta OS=Mus musculus OX=10090 GN=Ptprz1 PE=1 SV=1	11.2457	24	56	24	2312	254.247	4.88	101	105.3	103.1	95.8	99.1	95.7	103.133	96.8667	0.939237	0.0199038
Arg1	Q61176	Arginase-1 OS=Mus musculus OX=10090 GN=Arg1 PE=1 SV=1	2.16718	1	2	1	323	34.786	7.01	99.8	95.4	93.5	103.7	102.5	105.1	96.2333	103.767	1.07828	0.0200269
M6pr	P24668	Cation-dependent mannose-6-phosphate receptor OS=Mus musculus OX=10090 GN=M6pr PE=1 SV=1	38.8489	10	14	10	278	31.152	5.39	99.1	98	95.2	101.1	103.4	103.2	97.4333	102.567	1.05269	0.0202079
Rap1gap	A2ALS5	Rap1 GTPase-activating protein 1 OS=Mus musculus OX=10090 GN=Rap1gap PE=1 SV=2	32.73	19	29	18	663	73.387	5.87	103.1	100.4	101.8	99.2	98.2	97.4	101.767	98.2667	0.965608	0.0202374
Ncan	P55066	Neurocan core protein OS=Mus musculus OX=10090 GN=Ncan PE=1 SV=1	23.3438	28	47	27	1268	137.114	5.72	103.1	101.1	101.5	98.4	99.3	96.5	101.9	98.0667	0.962381	0.0202429
Virma	A2AIV2	Protein virilizer homolog OS=Mus musculus OX=10090 GN=Virma PE=1 SV=1	0.441745	1	1	1	1811	201.313	4.96	98.5	89.9	96.7	105.9	104.8	104.2	95.0333	104.967	1.10452	0.0203596
Shisa7	Q8C3Q5	Protein shisa-7 OS=Mus musculus OX=10090 GN=Shisa7 PE=1 SV=3	16.6667	9	11	9	558	58.297	9.82	98.8	95.5	94.7	101.2	103.3	106.4	96.3333	103.633	1.07578	0.0205149
Cacnb3	P54285	Voltage-dependent L-type calcium channel subunit beta-3 OS=Mus musculus OX=10090 GN=Cacnb3 PE=1 SV=2	28.5124	12	19	8	484	54.538	6.27	94.6	98	94.2	105.3	100.5	107.4	95.6	104.4	1.09205	0.0206368
Micu1	Q8VCX5	Calcium uptake protein 1, mitochondrial OS=Mus musculus OX=10090 GN=Micu1 PE=1 SV=1	24.9476	12	12	12	477	54.318	8.59	98.7	99.1	99.4	100.6	101.9	100.4	99.0667	100.967	1.01918	0.0206471
Phrf1	A6H619	PHD and RING finger domain-containing protein 1 OS=Mus musculus OX=10090 GN=Phrf1 PE=1 SV=2	0.475624	1	1	1	1682	183.968	8.59	97.6	97.8	99.4	101.2	100.8	103.2	98.2667	101.733	1.03528	0.0207473
Dagla	Q6WQJ1	Sn1-specific diacylglycerol lipase alpha OS=Mus musculus OX=10090 GN=Dagla PE=1 SV=2	10.6322	10	10	10	1044	115.301	6.42	98.3	95	98.7	102.7	101.2	104.1	97.3333	102.667	1.05479	0.0207998
Grk2	Q99MK8	Beta-adrenergic receptor kinase 1 OS=Mus musculus OX=10090 GN=Grk2 PE=1 SV=2	41.074	23	34	17	689	79.588	7.28	98.4	99.5	98.5	100.4	100.9	102.2	98.8	101.167	1.02395	0.0209982
Rnpep	Q8VCT3	Aminopeptidase B OS=Mus musculus OX=10090 GN=Rnpep PE=1 SV=2	28.7692	16	19	16	650	72.37	5.35	101.8	107.3	108.4	98.8	93.1	90.7	105.833	94.2	0.890079	0.0210135
Adck5	Q80V03	Uncharacterized aarF domain-containing protein kinase 5 OS=Mus musculus OX=10090 GN=Adck5 PE=2 SV=2	4.46735	2	2	2	582	66.612	8.76	105.9	112.3	101.3	90.9	96	93.7	106.5	93.5333	0.878247	0.0210175
Lingo1	Q9D1T0	Leucine-rich repeat and immunoglobulin-like domain-containing nogo receptor-interacting protein 1 OS=Mus musculus OX=10090 GN=Lingo1 PE=1 SV=1	24.2671	15	20	13	614	69.057	8.31	98.7	97.4	97.6	101.9	100.4	104.1	97.9	102.133	1.04324	0.0210603
Ttll12	Q3UDE2	Tubulin--tyrosine ligase-like protein 12 OS=Mus musculus OX=10090 GN=Ttll12 PE=1 SV=1	21.2833	11	12	11	639	73.996	5.63	102.4	104.2	100.5	99	96.6	97.3	102.367	97.6333	0.953761	0.0210901
Aak1	Q3UHJ0	AP2-associated protein kinase 1 OS=Mus musculus OX=10090 GN=Aak1 PE=1 SV=2	63.2951	38	73	36	959	103.282	6.7	98	98.5	99.1	100.2	101.4	102.7	98.5333	101.433	1.02943	0.0212707
Fahd1	Q8R0F8	Acylpyruvase FAHD1, mitochondrial OS=Mus musculus OX=10090 GN=Fahd1 PE=1 SV=2	16.7401	4	6	4	227	25.156	7.69	98.9	96.1	96.8	100.3	104.2	103.8	97.2667	102.767	1.05655	0.0213344
Arhgap18	Q8K0Q5	Rho GTPase-activating protein 18 OS=Mus musculus OX=10090 GN=Arhgap18 PE=1 SV=1	1.20664	1	1	1	663	74.884	6.73	102.6	102.1	101.1	99.4	96.2	98.6	101.933	98.0667	0.962067	0.0216666
Smad4	P97471	Mothers against decapentaplegic homolog 4 OS=Mus musculus OX=10090 GN=Smad4 PE=1 SV=2	1.45191	1	2	1	551	60.304	6.99	92.9	94.8	98.2	100.6	106.6	106.9	95.3	104.7	1.09864	0.0216708
Pcyt2	Q922E4	Ethanolamine-phosphate cytidylyltransferase OS=Mus musculus OX=10090 GN=Pcyt2 PE=1 SV=1	27.7228	12	13	12	404	45.207	6.58	104.9	102.2	102	99.7	95.4	95.8	103.033	96.9667	0.941119	0.0216824
Syngap1	F6SEU4	Ras/Rap GTPase-activating protein SynGAP OS=Mus musculus OX=10090 GN=Syngap1 PE=1 SV=2	42.6119	50	91	44	1340	148.145	8.98	96.2	93.1	94.8	101.1	104.3	110.5	94.7	105.3	1.11193	0.0217
Marcksl1	P28667	MARCKS-related protein OS=Mus musculus OX=10090 GN=Marcksl1 PE=1 SV=2	22	4	11	4	200	20.153	4.61	110.8	107.6	102.1	98.3	92.3	88.9	106.833	93.1667	0.872075	0.021736
Pla2g6	P97819	85/88 kDa calcium-independent phospholipase A2 OS=Mus musculus OX=10090 GN=Pla2g6 PE=1 SV=3	3.71747	3	3	3	807	89.502	7.24	101.3	112.1	105.7	93.4	91.2	96.4	106.367	93.6667	0.880602	0.0217588
Dmtn	Q9WV69	Dematin OS=Mus musculus OX=10090 GN=Dmtn PE=1 SV=1	52.0988	18	37	17	405	45.44	8.41	99.8	97	95.7	103.5	101.3	102.7	97.5	102.5	1.05128	0.0217741
Ap3s2	Q8BSZ2	AP-3 complex subunit sigma-2 OS=Mus musculus OX=10090 GN=Ap3s2 PE=1 SV=1	30.5699	5	8	5	193	22.003	5.22	98	99.6	98.5	100.4	101.3	102.3	98.7	101.333	1.02668	0.0220372
Dgkz	Q80UP3	Diacylglycerol kinase zeta OS=Mus musculus OX=10090 GN=Dgkz PE=1 SV=2	20.3445	16	21	16	929	103.965	8.09	99.9	94.1	95.5	104	101.9	104.6	96.5	103.5	1.07254	0.022205
Zfr	O88532	Zinc finger RNA-binding protein OS=Mus musculus OX=10090 GN=Zfr PE=1 SV=2	24.3948	20	29	20	1074	116.786	9.04	101.7	100.5	101.2	98	98.8	99.8	101.133	98.8667	0.977587	0.0223716
Zadh2	Q8BGC4	Prostaglandin reductase-3 OS=Mus musculus OX=10090 GN=Zadh2 PE=1 SV=1	15.3846	5	8	5	377	40.503	7.42	97	99	97.7	102.3	100.3	103.8	97.9	102.133	1.04324	0.0224504
Pitpna	P53810	Phosphatidylinositol transfer protein alpha isoform OS=Mus musculus OX=10090 GN=Pitpna PE=1 SV=2	65.3137	20	42	18	271	31.873	6.37	101.1	100.7	102.4	99.1	99.3	97.5	101.4	98.6333	0.972715	0.0225828
Vps4b	P46467	Vacuolar protein sorting-associated protein 4B OS=Mus musculus OX=10090 GN=Vps4b PE=1 SV=2	12.1622	6	7	2	444	49.389	7.11	101.3	109.9	105.1	94.4	97.6	91.7	105.433	94.5667	0.896933	0.0227079
Nrxn1	Q9CS84	Neurexin-1 OS=Mus musculus OX=10090 GN=Nrxn1 PE=1 SV=3	29.2602	35	53	30	1514	166.063	6.09	101.9	100.3	102	98.1	98	99.7	101.4	98.6	0.972387	0.0228624
Tsr1	Q5SWD9	Pre-rRNA-processing protein TSR1 homolog OS=Mus musculus OX=10090 GN=Tsr1 PE=1 SV=1	0.996264	1	1	1	803	92.047	6.99	100.2	103.5	103.9	97	99	96.4	102.533	97.4667	0.950585	0.0229688
Icmt	Q9EQK7	Protein-S-isoprenylcysteine O-methyltransferase OS=Mus musculus OX=10090 GN=Icmt PE=2 SV=2	3.18021	1	1	1	283	31.769	8.18	100.6	107.8	115.6	91.2	94.1	90.7	108	92	0.851852	0.0229989
Abr	Q5SSL4	Active breakpoint cluster region-related protein OS=Mus musculus OX=10090 GN=Abr PE=1 SV=1	37.1362	27	38	25	859	97.605	6.58	100.4	103.5	101.9	99.2	97.1	97.8	101.933	98.0333	0.96174	0.0230261
Ubxn2b	Q0KL01	UBX domain-containing protein 2B OS=Mus musculus OX=10090 GN=Ubxn2b PE=1 SV=2	15.71	4	4	4	331	37.421	5.94	105.1	100.8	101.5	98.1	97.6	96.8	102.467	97.5	0.951529	0.0230345
Hspa4	Q61316	Heat shock 70 kDa protein 4 OS=Mus musculus OX=10090 GN=Hspa4 PE=1 SV=1	66.9441	49	111	46	841	94.073	5.24	103.6	102.6	101.1	99	98.4	95.3	102.433	97.5667	0.952489	0.0230523
Rasa2	P58069	Ras GTPase-activating protein 2 OS=Mus musculus OX=10090 GN=Rasa2 PE=1 SV=2	7.43802	6	8	5	847	96.34	7.59	95.7	97.7	98.9	100.5	104.2	103	97.4333	102.567	1.05269	0.0232189
Tp53bp1	P70399	TP53-binding protein 1 OS=Mus musculus OX=10090 GN=Tp53bp1 PE=1 SV=3	7.77044	12	15	12	1969	212.604	4.63	100.5	103.3	102	99	98.5	96.6	101.933	98.0333	0.96174	0.0232341
Hsd17b11	Q9EQ06	Estradiol 17-beta-dehydrogenase 11 OS=Mus musculus OX=10090 GN=Hsd17b11 PE=1 SV=1	28.8591	8	10	8	298	32.86	8.66	99.8	103	103.5	97.4	98.2	98	102.1	97.8667	0.958537	0.0232423
Nfasc	Q810U3	Neurofascin OS=Mus musculus OX=10090 GN=Nfasc PE=1 SV=1	27.6613	31	53	31	1240	137.889	6.19	98.7	98.7	99.9	100.3	101.3	101.1	99.1	100.9	1.01816	0.0232457
Plpp3	Q99JY8	Phospholipid phosphatase 3 OS=Mus musculus OX=10090 GN=Plpp3 PE=1 SV=1	24.6795	8	11	8	312	35.193	9.07	99.9	106	108.7	93.6	95.5	96.3	104.867	95.1333	0.907184	0.0232862
Coa5	Q99M07	Cytochrome c oxidase assembly factor 5 OS=Mus musculus OX=10090 GN=Coa5 PE=1 SV=1	24.3243	1	1	1	74	8.353	8.7	97.9	96.7	90.7	102.3	104.5	107.8	95.1	104.867	1.1027	0.0235258
Uba1	Q02053	Ubiquitin-like modifier-activating enzyme 1 OS=Mus musculus OX=10090 GN=Uba1 PE=1 SV=1	53.5917	43	112	43	1058	117.734	5.66	100.1	102.6	102.1	97.5	98.4	99.2	101.6	98.3667	0.968176	0.0235653
Rab1b	Q9D1G1	Ras-related protein Rab-1B OS=Mus musculus OX=10090 GN=Rab1b PE=1 SV=1	79.602	14	70	7	201	22.173	5.73	99.9	98.3	97.9	101.8	100.5	101.7	98.7	101.333	1.02668	0.0236288
Ifit3	Q64345	Interferon-induced protein with tetratricopeptide repeats 3 OS=Mus musculus OX=10090 GN=Ifit3 PE=1 SV=1	2.23325	1	1	1	403	47.192	5.64	102.8	101.8	111	95.2	94.9	94.3	105.2	94.8	0.901141	0.0237143
Snx1	Q9WV80	Sorting nexin-1 OS=Mus musculus OX=10090 GN=Snx1 PE=1 SV=1	23.9464	12	19	11	522	58.916	5.22	100.3	102.3	102.5	99.6	97.7	97.6	101.7	98.3	0.966568	0.0237733
Ctss	O70370	Cathepsin S OS=Mus musculus OX=10090 GN=Ctss PE=1 SV=2	6.17647	2	3	2	340	38.449	6.96	97.2	96.2	99.1	104.8	101.3	101.5	97.5	102.533	1.05162	0.0238144
Stag1	Q9D3E6	Cohesin subunit SA-1 OS=Mus musculus OX=10090 GN=Stag1 PE=1 SV=3	0.715421	1	1	1	1258	144.349	5.59	101.7	102.2	108.5	95.8	97.3	94.5	104.133	95.8667	0.920615	0.0239362
Rpl7l1	Q9D8M4	60S ribosomal protein L7-like 1 OS=Mus musculus OX=10090 GN=Rpl7l1 PE=1 SV=1	6.50407	1	1	1	246	28.526	10.64	99.8	111.8	109.8	92	95.9	90.7	107.133	92.8667	0.866833	0.0239591
Relch	Q148V7	RAB11-binding protein RELCH OS=Mus musculus OX=10090 GN=Relch PE=1 SV=1	30.8388	28	39	28	1216	134.502	5.34	100.9	101.8	100.6	99.9	98.4	98.3	101.1	98.8667	0.97791	0.0239905
Iars	Q8BU30	Isoleucine--tRNA ligase, cytoplasmic OS=Mus musculus OX=10090 GN=Iars PE=1 SV=2	26.4659	31	42	31	1262	144.179	6.55	103.4	101	101.1	97.7	97.3	99.5	101.833	98.1667	0.963993	0.0239913
Slc4a4	O88343	Electrogenic sodium bicarbonate cotransporter 1 OS=Mus musculus OX=10090 GN=Slc4a4 PE=1 SV=2	19.8332	19	36	18	1079	121.406	6.84	99.8	104.7	104.1	96.8	96.5	98.1	102.867	97.1333	0.944264	0.0240012
Dis3l2	Q8CI75	DIS3-like exonuclease 2 OS=Mus musculus OX=10090 GN=Dis3l2 PE=1 SV=1	8.96552	8	9	8	870	97.713	5.9	99.5	98.9	97.7	102.3	100.5	101.2	98.7	101.333	1.02668	0.0240886
Akt1s1	Q9D1F4	Proline-rich AKT1 substrate 1 OS=Mus musculus OX=10090 GN=Akt1s1 PE=1 SV=1	7.7821	2	2	2	257	27.466	4.72	102.2	102.4	108.1	98.6	94.4	94.3	104.233	95.7667	0.918772	0.0242047
Mms19	Q9D071	MMS19 nucleotide excision repair protein homolog OS=Mus musculus OX=10090 GN=Mms19 PE=1 SV=1	2.8128	3	4	3	1031	113.017	6.21	100.5	106.8	104.7	96.6	97.9	93.5	104	96	0.923077	0.0242101
Mthfd1l	Q3V3R1	Monofunctional C1-tetrahydrofolate synthase, mitochondrial OS=Mus musculus OX=10090 GN=Mthfd1l PE=1 SV=2	31.3204	26	35	26	977	105.662	7.02	96.6	89.3	94	105.9	101.7	112.5	93.3	106.7	1.14362	0.0243201
Itpr2	Q9Z329	Inositol 1,4,5-trisphosphate receptor type 2 OS=Mus musculus OX=10090 GN=Itpr2 PE=1 SV=4	5.14624	17	22	4	2701	307.278	6.44	100.8	104.2	102.8	99.2	97.6	95.4	102.6	97.4	0.949318	0.0245272
Capn2	O08529	Calpain-2 catalytic subunit OS=Mus musculus OX=10090 GN=Capn2 PE=1 SV=4	28.4286	17	21	17	700	79.822	4.96	100.9	102.7	101.3	98.5	99.6	97	101.633	98.3667	0.967858	0.0246448
Tfam	P40630	Transcription factor A, mitochondrial OS=Mus musculus OX=10090 GN=Tfam PE=1 SV=2	22.6337	6	8	6	243	27.97	9.69	100	103.4	105.4	96.9	98.1	96.3	102.933	97.1	0.943329	0.0247069
Col6a2	Q02788	Collagen alpha-2(VI) chain OS=Mus musculus OX=10090 GN=Col6a2 PE=1 SV=3	2.12766	2	2	2	1034	110.266	6.42	100.6	107.7	112.9	91.2	90.9	96.7	107.067	92.9333	0.867995	0.0247898
Dcx	O88809	Neuronal migration protein doublecortin OS=Mus musculus OX=10090 GN=Dcx PE=1 SV=1	14.7541	6	7	4	366	40.587	9.28	102.1	107.1	103.5	99.3	95.3	92.8	104.233	95.8	0.919092	0.0248643
Rab40c	Q8VHQ4	Ras-related protein Rab-40C OS=Mus musculus OX=10090 GN=Rab40c PE=1 SV=1	6.40569	2	2	2	281	31.328	9.19	101.7	101.3	102.6	100	96.6	97.8	101.867	98.1333	0.963351	0.0249347
Fbxo42	Q6PDJ6	F-box only protein 42 OS=Mus musculus OX=10090 GN=Fbxo42 PE=1 SV=1	1.11576	1	1	1	717	77.728	7.58	104.8	105.1	105.1	92	100.7	92.2	105	94.9667	0.904444	0.0249602
Dync1li1	Q8R1Q8	Cytoplasmic dynein 1 light intermediate chain 1 OS=Mus musculus OX=10090 GN=Dync1li1 PE=1 SV=1	47.8011	21	33	21	523	56.579	6.42	100.8	102.1	102.4	100	97.6	97.2	101.767	98.2667	0.965608	0.0251156
Cyc1	Q9D0M3	Cytochrome c1, heme protein, mitochondrial OS=Mus musculus OX=10090 GN=Cyc1 PE=1 SV=1	36	8	22	8	325	35.305	9.16	93.5	96.3	100.1	103.9	103.5	102.8	96.6333	103.4	1.07002	0.0251428
Rbmx	Q9WV02	RNA-binding motif protein, X chromosome OS=Mus musculus OX=10090 GN=Rbmx PE=1 SV=1	46.5473	21	34	4	391	42.275	10.05	100	95.5	97.2	101.5	102.7	103.2	97.5667	102.467	1.05022	0.0252098
Atp6v0d1	P51863	V-type proton ATPase subunit d 1 OS=Mus musculus OX=10090 GN=Atp6v0d1 PE=1 SV=2	54.1311	17	50	17	351	40.275	5	97.2	96.4	99.3	102.1	100.7	104.3	97.6333	102.367	1.04848	0.0252554
Stx1a	O35526	Syntaxin-1A OS=Mus musculus OX=10090 GN=Stx1a PE=1 SV=3	71.875	22	74	17	288	33.034	5.24	99.9	93.4	93.8	103	103	106.9	95.7	104.3	1.08986	0.0253926
Ralyl	Q8BTF8	RNA-binding Raly-like protein OS=Mus musculus OX=10090 GN=Ralyl PE=2 SV=1	25.5973	9	9	8	293	32.432	7.93	103.1	99.9	104.2	96.8	97.5	98.5	102.4	97.6	0.953125	0.0254399
Srm	Q64674	Spermidine synthase OS=Mus musculus OX=10090 GN=Srm PE=1 SV=1	50.3311	11	14	11	302	33.973	5.5	103.8	104.8	104.4	100.6	92.8	93.6	104.333	95.6667	0.916933	0.0254815
Zmat4	Q8BZ94	Zinc finger matrin-type protein 4 OS=Mus musculus OX=10090 GN=Zmat4 PE=2 SV=1	18.3406	3	4	3	229	25.655	9.33	103.3	100.8	107.3	97.2	94	97.4	103.8	96.2	0.926782	0.0255809
Idh1	O88844	Isocitrate dehydrogenase [NADP] cytoplasmic OS=Mus musculus OX=10090 GN=Idh1 PE=1 SV=2	47.343	24	43	24	414	46.644	7.17	104	106.3	101.7	99.6	95.1	93.2	104	95.9667	0.922756	0.0256201
Mtch1	Q791T5	Mitochondrial carrier homolog 1 OS=Mus musculus OX=10090 GN=Mtch1 PE=1 SV=1	30.0771	12	16	12	389	41.538	9.32	96.9	98.6	99.6	102.1	100.6	102.2	98.3667	101.633	1.03321	0.0257045
Rbbp4	Q60972	Histone-binding protein RBBP4 OS=Mus musculus OX=10090 GN=Rbbp4 PE=1 SV=5	23.7647	9	13	4	425	47.626	4.89	103.6	100.3	102.7	97.1	96.8	99.4	102.2	97.7667	0.956621	0.0258845
Grb2	Q60631	Growth factor receptor-bound protein 2 OS=Mus musculus OX=10090 GN=Grb2 PE=1 SV=1	64.0553	12	22	12	217	25.222	6.32	97.3	99.3	96.1	101.5	104.6	101.3	97.5667	102.467	1.05022	0.0259527
Csk	P41241	Tyrosine-protein kinase CSK OS=Mus musculus OX=10090 GN=Csk PE=1 SV=2	14.2222	6	7	6	450	50.684	7.06	100.3	102.4	101.8	97.8	99.7	98.1	101.5	98.5333	0.970772	0.0259626
Rnf141	Q99MB7	RING finger protein 141 OS=Mus musculus OX=10090 GN=Rnf141 PE=1 SV=2	24.3478	5	5	5	230	25.512	5.2	98.9	99.2	98.3	101.4	100	102.2	98.8	101.2	1.02429	0.0260037
Trip12	G5E870	E3 ubiquitin-protein ligase TRIP12 OS=Mus musculus OX=10090 GN=Trip12 PE=1 SV=1	5.77778	10	10	10	2025	223.988	8.35	104.2	102.9	102.6	96.7	93.6	99.9	103.233	96.7333	0.937036	0.0260454
Ndufa2	Q9CQ75	NADH dehydrogenase [ubiquinone] 1 alpha subcomplex subunit 2 OS=Mus musculus OX=10090 GN=Ndufa2 PE=1 SV=3	56.5657	6	13	6	99	10.909	9.99	102.2	100.5	105.2	98.7	96.8	96.6	102.633	97.3667	0.948685	0.026145
Cirbp	P60824	Cold-inducible RNA-binding protein OS=Mus musculus OX=10090 GN=Cirbp PE=1 SV=1	47.093	7	12	7	172	18.596	9.61	89.8	94.7	94.8	100.2	107.8	112.8	93.1	106.933	1.14859	0.0262173
Rims1	Q99NE5	Regulating synaptic membrane exocytosis protein 1 OS=Mus musculus OX=10090 GN=Rims1 PE=1 SV=2	26.5892	32	39	30	1463	163.061	9.42	99.1	98.5	99.1	102.3	100.2	100.9	98.9	101.133	1.02258	0.0262563
Rmdn3	Q3UJU9	Regulator of microtubule dynamics protein 3 OS=Mus musculus OX=10090 GN=Rmdn3 PE=1 SV=2	26.5957	11	16	11	470	51.997	5.21	100.5	101.7	103.6	99	96.7	98.4	101.933	98.0333	0.96174	0.0264086
Itga1	Q3V3R4	Integrin alpha-1 OS=Mus musculus OX=10090 GN=Itga1 PE=1 SV=2	2.37489	3	3	3	1179	130.727	6.2	91.8	97.8	97.8	101.4	105.9	105.3	95.8	104.2	1.08768	0.0264835
Ogfrl1	Q8VE52	Opioid growth factor receptor-like protein 1 OS=Mus musculus OX=10090 GN=Ogfrl1 PE=1 SV=2	10.1293	4	4	4	464	52.236	6.57	99.9	96.2	93.8	102	104.9	103.2	96.6333	103.367	1.06968	0.0265563
Pcdhb14	Q6PB90	Protocadherin beta-14 OS=Mus musculus OX=10090 GN=Pcdhb14 PE=1 SV=2	1.25628	1	1	1	796	86.968	4.89	103.4	103.2	103.4	97.7	99.4	92.9	103.333	96.6667	0.935484	0.0266959
Ubl5	Q9EPV8	Ubiquitin-like protein 5 OS=Mus musculus OX=10090 GN=Ubl5 PE=1 SV=1	28.7671	3	3	3	73	8.541	8.44	100.3	93.6	95	103.3	102.7	105.2	96.3	103.733	1.07719	0.026843
Pde2a	Q922S4	cGMP-dependent 3',5'-cyclic phosphodiesterase OS=Mus musculus OX=10090 GN=Pde2a PE=1 SV=4	41.1076	33	58	33	939	105.551	5.41	99.7	104.9	104.7	95.8	98	96.9	103.1	96.9	0.939864	0.0269106
Srsf4	Q8VE97	Serine/arginine-rich splicing factor 4 OS=Mus musculus OX=10090 GN=Srsf4 PE=2 SV=1	13.7014	7	7	4	489	55.947	11.4	103.4	100.7	103.5	99.3	97.8	95.3	102.533	97.4667	0.950585	0.0269227
Ubl7	Q91W67	Ubiquitin-like protein 7 OS=Mus musculus OX=10090 GN=Ubl7 PE=1 SV=2	14.7368	4	4	4	380	40.408	5.01	101	101.4	100.2	99.7	99.2	98.4	100.867	99.1	0.982485	0.0269274
Tmem109	Q3UBX0	Transmembrane protein 109 OS=Mus musculus OX=10090 GN=Tmem109 PE=1 SV=2	15.6379	4	7	4	243	26.289	9.89	99.8	97.1	96.3	103.4	100.7	102.8	97.7333	102.3	1.04673	0.0269721
Mgat5	Q8R4G6	Alpha-1,6-mannosylglycoprotein 6-beta-N-acetylglucosaminyltransferase A OS=Mus musculus OX=10090 GN=Mgat5 PE=2 SV=1	0.945946	1	1	1	740	84.496	8.19	105	111.2	101.1	95.8	96	90.9	105.767	94.2333	0.890955	0.0269887
Ahsa1	Q8BK64	Activator of 90 kDa heat shock protein ATPase homolog 1 OS=Mus musculus OX=10090 GN=Ahsa1 PE=1 SV=2	66.8639	22	29	22	338	38.093	5.53	101.3	105	103.4	99.9	95	95.5	103.233	96.8	0.937682	0.0271682
Kif2a	P28740	Kinesin-like protein KIF2A OS=Mus musculus OX=10090 GN=Kif2a PE=1 SV=2	36.5957	24	35	24	705	79.707	6.73	101.3	100.9	102.5	96.9	98.9	99.5	101.567	98.4333	0.96915	0.0272572
Lyrm4	Q8K215	LYR motif-containing protein 4 OS=Mus musculus OX=10090 GN=Lyrm4 PE=1 SV=1	42.8571	4	4	4	91	10.848	10.13	98.5	97.7	98.7	99.8	102.8	102.5	98.3	101.7	1.03459	0.0274198
Rcc2	Q8BK67	Protein RCC2 OS=Mus musculus OX=10090 GN=Rcc2 PE=1 SV=1	24.2308	12	14	12	520	55.948	8.72	101.8	99.8	102.1	98.9	98.8	98.6	101.233	98.7667	0.975634	0.0274847
Sfxn4	Q925N1	Sideroflexin-4 OS=Mus musculus OX=10090 GN=Sfxn4 PE=2 SV=2	5.7508	2	2	2	313	35.556	9.45	97.3	96.4	99.1	100.6	102	104.6	97.6	102.4	1.04918	0.0274973
Inpp4b	Q6P1Y8	Type II inositol 3,4-bisphosphate 4-phosphatase OS=Mus musculus OX=10090 GN=Inpp4b PE=2 SV=1	0.974026	1	1	1	924	104.465	6.05	95.8	99.4	97.4	103	103.9	100.5	97.5333	102.467	1.05058	0.0275525
Gabbr1	Q9WV18	Gamma-aminobutyric acid type B receptor subunit 1 OS=Mus musculus OX=10090 GN=Gabbr1 PE=1 SV=1	16.9792	17	21	17	960	108.147	8.21	98.4	98.3	98.2	100.2	101.3	103.6	98.3	101.7	1.03459	0.0275625
Mios	Q8VE19	GATOR complex protein MIOS OS=Mus musculus OX=10090 GN=Mios PE=1 SV=2	13.3714	10	11	10	875	98.272	6.71	102	102.2	104.2	97.2	94.6	99.8	102.8	97.2	0.945525	0.0278118
Xrn1	P97789	5'-3' exoribonuclease 1 OS=Mus musculus OX=10090 GN=Xrn1 PE=1 SV=1	5.06108	9	10	9	1719	194.185	7.5	97.6	98.4	96	100.3	102.5	105.2	97.3333	102.667	1.05479	0.0280605
Sec61a1	P61620	Protein transport protein Sec61 subunit alpha isoform 1 OS=Mus musculus OX=10090 GN=Sec61a1 PE=1 SV=2	9.87395	5	7	2	476	52.231	8.06	106.3	100.7	104.5	97.9	93.1	97.6	103.833	96.2	0.926485	0.0280765
Lrrc47	Q505F5	Leucine-rich repeat-containing protein 47 OS=Mus musculus OX=10090 GN=Lrrc47 PE=1 SV=1	28.5714	14	15	14	581	63.551	8.1	99.3	99.3	97.2	100.5	101.9	101.9	98.6	101.433	1.02874	0.0281003
Luzp1	Q8R4U7	Leucine zipper protein 1 OS=Mus musculus OX=10090 GN=Luzp1 PE=1 SV=2	12.5468	12	13	12	1068	119.239	7.99	106.3	101.7	102.9	98.2	93.1	97.9	103.633	96.4	0.930203	0.0282413
Lpgat1	Q91YX5	Acyl-CoA:lysophosphatidylglycerol acyltransferase 1 OS=Mus musculus OX=10090 GN=Lpgat1 PE=1 SV=1	16.4865	6	8	6	370	43.06	8.79	97.3	97	96.5	105.9	99.7	103.6	96.9333	103.067	1.06327	0.0282627
Phf24	Q80TL4	PHD finger protein 24 OS=Mus musculus OX=10090 GN=Phf24 PE=1 SV=2	40.25	16	25	16	400	45.194	5.77	98.4	97.6	97.7	101.4	100.5	104.6	97.9	102.167	1.04358	0.0282669
Dynlrb1	P62627	Dynein light chain roadblock-type 1 OS=Mus musculus OX=10090 GN=Dynlrb1 PE=1 SV=3	61.4583	5	6	5	96	10.983	7.25	101.7	103.2	100.1	98.8	98.7	97.4	101.667	98.3	0.966885	0.0283256
Kdsr	Q6GV12	3-ketodihydrosphingosine reductase OS=Mus musculus OX=10090 GN=Kdsr PE=1 SV=1	12.9518	4	7	4	332	35.933	7.9	99.3	95.9	96.1	100.3	103.7	104.7	97.1	102.9	1.05973	0.0284075
Ckap2l	Q7TS74	Cytoskeleton-associated protein 2-like OS=Mus musculus OX=10090 GN=Ckap2l PE=1 SV=1	1.47651	1	2	1	745	82.948	9.69	103	100.7	100.5	98.6	99	98.2	101.4	98.6	0.972387	0.0284461
Nufip2	Q5F2E7	Nuclear fragile X mental retardation-interacting protein 2 OS=Mus musculus OX=10090 GN=Nufip2 PE=1 SV=1	11.1272	7	7	7	692	75.611	8.7	101.1	100.2	102.7	98.2	99.3	98.4	101.333	98.6333	0.973355	0.028521
Ppm1g	Q61074	Protein phosphatase 1G OS=Mus musculus OX=10090 GN=Ppm1g PE=1 SV=3	18.6347	9	11	9	542	58.691	4.39	100.5	102.7	104.8	99.2	95.8	97	102.667	97.3333	0.948052	0.0285273
Mtr	A6H5Y3	Methionine synthase OS=Mus musculus OX=10090 GN=Mtr PE=1 SV=1	1.59617	2	2	2	1253	138.981	5.57	90.4	96.5	99	102.8	106.9	104.5	95.3	104.733	1.09899	0.0286158
Wfs1	P56695	Wolframin OS=Mus musculus OX=10090 GN=Wfs1 PE=1 SV=1	22.0225	19	25	19	890	100.514	7.97	104.7	112.2	107.3	83.4	95.3	97.1	108.067	91.9333	0.850709	0.028791
Scarb2	O35114	Lysosome membrane protein 2 OS=Mus musculus OX=10090 GN=Scarb2 PE=1 SV=3	8.3682	4	7	4	478	54.009	5.1	99.7	103.6	103.3	98.3	96.9	98.1	102.2	97.7667	0.956621	0.0288171
Plxna1	P70206	Plexin-A1 OS=Mus musculus OX=10090 GN=Plxna1 PE=1 SV=1	22.4921	37	51	27	1894	210.965	6.9	104.2	100	104	98.7	95.6	97.5	102.733	97.2667	0.946788	0.0289476
Tuba1a	P68369	Tubulin alpha-1A chain OS=Mus musculus OX=10090 GN=Tuba1a PE=1 SV=1	66.7406	25	541	5	451	50.104	5.06	101.3	106.2	101.6	96.8	98.6	95.6	103.033	97	0.941443	0.0289926
Fhad1	A6PWD2	Forkhead-associated domain-containing protein 1 OS=Mus musculus OX=10090 GN=Fhad1 PE=2 SV=1	0.56338	1	1	1	1420	163.626	6.64	103.4	99.7	103.7	96.9	98.4	97.9	102.267	97.7333	0.955671	0.028998
Comt	O88587	Catechol O-methyltransferase OS=Mus musculus OX=10090 GN=Comt PE=1 SV=2	30.9434	6	8	6	265	29.467	5.83	98.8	95.7	99.6	102	101.9	102.1	98.0333	102	1.04046	0.0290688
Plxna4	Q80UG2	Plexin-A4 OS=Mus musculus OX=10090 GN=Plxna4 PE=1 SV=3	26.0961	43	64	34	1893	212.423	6.83	100.9	101.1	104.6	97.3	97.2	98.9	102.2	97.8	0.956947	0.0291258
Tmem63c	Q8CBX0	Calcium permeable stress-gated cation channel 1 OS=Mus musculus OX=10090 GN=Tmem63c PE=1 SV=1	2.36908	2	2	2	802	92.951	7.77	101	101.8	102.5	98.6	96.4	99.7	101.767	98.2333	0.96528	0.0292276
Lzic	Q8K3C3	Protein LZIC OS=Mus musculus OX=10090 GN=Lzic PE=1 SV=1	47.3684	8	10	8	190	21.523	4.96	104	102.7	102.5	100.5	95.2	95.1	103.067	96.9333	0.940492	0.0292368
Rftn2	Q8CHX7	Raftlin-2 OS=Mus musculus OX=10090 GN=Rftn2 PE=1 SV=3	7.4	3	5	3	500	54.937	5.5	101	105.1	103.7	93.8	97.3	99.1	103.267	96.7333	0.936733	0.0293359
Faim2	Q8K097	Protein lifeguard 2 OS=Mus musculus OX=10090 GN=Faim2 PE=2 SV=1	11.6719	2	2	2	317	35.235	6.92	98.1	93.6	95.2	108.2	100.3	104.5	95.6333	104.333	1.09097	0.0298789
Alg5	Q9DB25	Dolichyl-phosphate beta-glucosyltransferase OS=Mus musculus OX=10090 GN=Alg5 PE=1 SV=1	5.8642	2	2	2	324	36.767	8.6	100.1	95.3	96	101.9	102.1	104.7	97.1333	102.9	1.05937	0.0299452
Gnl3l	Q6PGG6	Guanine nucleotide-binding protein-like 3-like protein OS=Mus musculus OX=10090 GN=Gnl3l PE=1 SV=1	7.27903	4	4	4	577	65.153	8.6	99.4	104.8	106.2	96.6	95.9	97.1	103.467	96.5333	0.93299	0.0299821
Ubfd1	Q78JW9	Ubiquitin domain-containing protein UBFD1 OS=Mus musculus OX=10090 GN=Ubfd1 PE=1 SV=2	19.837	7	8	7	368	40.118	8.85	101.4	104.5	101.7	99.7	97	95.7	102.533	97.4667	0.950585	0.0300299
Nosip	Q9D6T0	Nitric oxide synthase-interacting protein OS=Mus musculus OX=10090 GN=Nosip PE=1 SV=1	6.97674	2	2	2	301	33.188	8.62	96.8	96.9	98.2	100.1	105.5	102.4	97.3	102.667	1.05516	0.0300451
Farp1	F8VPU2	FERM, ARHGEF and pleckstrin domain-containing protein 1 OS=Mus musculus OX=10090 GN=Farp1 PE=1 SV=1	30.7252	27	37	27	1048	118.801	7.88	100.5	102.7	102	96.6	98.7	99.4	101.733	98.2333	0.965596	0.0300983
Wwox	Q91WL8	WW domain-containing oxidoreductase OS=Mus musculus OX=10090 GN=Wwox PE=1 SV=1	7.00483	3	3	3	414	46.483	7.02	94.4	97	99	104.3	100.4	105	96.8	103.233	1.06646	0.0301843
Rras2	P62071	Ras-related protein R-Ras2 OS=Mus musculus OX=10090 GN=Rras2 PE=1 SV=1	61.7647	12	26	10	204	23.385	6.01	104.7	102.4	104.4	100.1	95.9	92.4	103.833	96.1333	0.925843	0.0301982
Plekha1	Q8BUL6	Pleckstrin homology domain-containing family A member 1 OS=Mus musculus OX=10090 GN=Plekha1 PE=1 SV=1	12.0104	4	5	4	383	43.344	9.22	104.9	101.5	101.2	98.4	95.5	98.5	102.533	97.4667	0.950585	0.0302921
Atg2a	Q6P4T0	Autophagy-related protein 2 homolog A OS=Mus musculus OX=10090 GN=Atg2a PE=1 SV=2	0.574713	1	1	1	1914	210.807	6.06	101	102.7	103.7	99.3	98.2	95	102.467	97.5	0.951529	0.0303277
Wdr47	Q8CGF6	WD repeat-containing protein 47 OS=Mus musculus OX=10090 GN=Wdr47 PE=1 SV=2	24.2391	22	30	22	920	102.247	5.97	103	101.9	101.3	99.9	95.9	98	102.067	97.9333	0.959504	0.0303294
Hsd17b4	P51660	Peroxisomal multifunctional enzyme type 2 OS=Mus musculus OX=10090 GN=Hsd17b4 PE=1 SV=3	27.7551	18	22	18	735	79.432	8.57	101.6	103	101.8	100.3	96.5	96.7	102.133	97.8333	0.957898	0.0304159
Ppp1r9b	Q6R891	Neurabin-2 OS=Mus musculus OX=10090 GN=Ppp1r9b PE=1 SV=1	36.5973	23	30	23	817	89.466	4.92	101.7	100.2	100.5	99.1	99.5	99.1	100.8	99.2333	0.984458	0.0304256
Msra	Q9D6Y7	Mitochondrial peptide methionine sulfoxide reductase OS=Mus musculus OX=10090 GN=Msra PE=1 SV=1	25.3219	5	6	5	233	25.972	8.41	98.6	94.9	98.3	103.9	100.4	104.1	97.2667	102.8	1.05689	0.0305862
Ngef	Q8CHT1	Ephexin-1 OS=Mus musculus OX=10090 GN=Ngef PE=1 SV=1	27.3239	21	29	21	710	82.148	5.99	99.2	90.3	90.3	110.6	101.2	108.3	93.2667	106.7	1.14403	0.030588
Iscu	Q9D7P6	Iron-sulfur cluster assembly enzyme ISCU, mitochondrial OS=Mus musculus OX=10090 GN=Iscu PE=1 SV=1	44.0476	8	14	8	168	18.087	9.29	99	97.8	98.9	99.9	101.9	102.5	98.5667	101.433	1.02908	0.030606
Oat	P29758	Ornithine aminotransferase, mitochondrial OS=Mus musculus OX=10090 GN=Oat PE=1 SV=1	33.2574	11	21	11	439	48.324	6.62	100.2	102.7	105.2	98.5	95.7	97.6	102.7	97.2667	0.947095	0.0308515
Bri3bp	Q8BXV2	BRI3-binding protein OS=Mus musculus OX=10090 GN=Bri3bp PE=1 SV=1	16.6008	3	4	3	253	28.245	9.52	100.1	94.5	96	102.5	101.9	104.9	96.8667	103.1	1.06435	0.0308863
Acp1	Q9D358	Low molecular weight phosphotyrosine protein phosphatase OS=Mus musculus OX=10090 GN=Acp1 PE=1 SV=3	55.6962	6	10	6	158	18.18	6.74	100.1	98.1	96.8	101.1	101.6	102.3	98.3333	101.667	1.0339	0.0309312
Rnf187	Q8BFX1	E3 ubiquitin-protein ligase RNF187 OS=Mus musculus OX=10090 GN=Rnf187 PE=1 SV=2	4.66102	1	1	1	236	26.296	5.59	102.8	104.4	105.6	96.9	90.9	99.3	104.267	95.7	0.917839	0.0310281
Disp2	Q8CIP5	Protein dispatched homolog 2 OS=Mus musculus OX=10090 GN=Disp2 PE=1 SV=1	1.78439	3	3	3	1345	147.849	6.76	103.7	106.8	102.6	99.9	91.7	95.2	104.367	95.6	0.916001	0.0310336
Ppp1r14c	Q8R4S0	Protein phosphatase 1 regulatory subunit 14C OS=Mus musculus OX=10090 GN=Ppp1r14c PE=1 SV=1	10.3659	1	1	1	164	17.743	5.27	105.4	108.2	103.4	99.6	88.6	94.8	105.667	94.3333	0.892744	0.0310398
Lias	Q99M04	Lipoyl synthase, mitochondrial OS=Mus musculus OX=10090 GN=Lias PE=1 SV=1	4.28954	2	2	2	373	41.853	8.88	101.3	105.8	101.7	98.1	94.9	98.2	102.933	97.0667	0.943005	0.0311354
Ppm1f	Q8CGA0	Protein phosphatase 1F OS=Mus musculus OX=10090 GN=Ppm1f PE=1 SV=1	15.9292	7	10	7	452	49.58	5.3	96.4	98.5	96.4	99.6	104.3	104.6	97.1	102.833	1.05905	0.0313611
Srd5a3	Q9WUP4	Polyprenol reductase OS=Mus musculus OX=10090 GN=Srd5a3 PE=1 SV=2	13.0303	4	5	4	330	37.911	9.79	100.8	105.4	103.3	98.9	94.1	97.5	103.167	96.8333	0.938611	0.0313933
Rem2	Q8VEL9	GTP-binding protein REM 2 OS=Mus musculus OX=10090 GN=Rem2 PE=1 SV=2	3.22581	1	2	1	341	37.344	7.39	102.3	108.6	108.9	98	95.5	86.6	106.6	93.3667	0.87586	0.0314288
Znf598	Q80YR4	E3 ubiquitin-protein ligase ZNF598 OS=Mus musculus OX=10090 GN=Znf598 PE=1 SV=1	3.85463	3	3	3	908	99.13	8.34	101.1	101.1	102.2	100.1	97.3	98.2	101.467	98.5333	0.971091	0.031431
Rabggtb	P53612	Geranylgeranyl transferase type-2 subunit beta OS=Mus musculus OX=10090 GN=Rabggtb PE=1 SV=2	10.3245	3	4	3	339	37.779	5.16	97.4	99.9	98.8	101	100.9	101.9	98.7	101.267	1.026	0.0314337
Lama2	Q60675	Laminin subunit alpha-2 OS=Mus musculus OX=10090 GN=Lama2 PE=1 SV=2	1.44323	4	4	4	3118	343.593	6.09	97.9	96.7	98	102.4	100	105.1	97.5333	102.5	1.05092	0.0315623
Uhrf1bp1l	A2RSJ4	UHRF1-binding protein 1-like OS=Mus musculus OX=10090 GN=Uhrf1bp1l PE=1 SV=2	7.41249	11	11	11	1457	161.838	6.61	101.3	100.4	104.5	97.6	97.7	98.5	102.067	97.9333	0.959504	0.0317166
Rhoa	Q9QUI0	Transforming protein RhoA OS=Mus musculus OX=10090 GN=Rhoa PE=1 SV=1	71.5026	11	41	4	193	21.768	6.1	100.2	101.5	104.3	97.7	97.8	98.5	102	98	0.960784	0.031754
Cacna2d1	O08532	Voltage-dependent calcium channel subunit alpha-2/delta-1 OS=Mus musculus OX=10090 GN=Cacna2d1 PE=1 SV=1	34.3608	32	51	31	1103	124.551	5.3	97.6	98.7	95.9	100.2	102.6	105	97.4	102.6	1.05339	0.0318156
Exoc8	Q6PGF7	Exocyst complex component 8 OS=Mus musculus OX=10090 GN=Exoc8 PE=1 SV=1	29.8883	22	26	22	716	80.984	5.4	101.2	100	101	98.8	99.7	99.3	100.733	99.2667	0.98544	0.031826
Cdh20	Q9Z0M3	Cadherin-20 OS=Mus musculus OX=10090 GN=Cdh20 PE=2 SV=1	3.99501	3	3	2	801	88.942	4.72	108.3	100.1	108.8	95.9	90	96.9	105.733	94.2667	0.891551	0.0319212
Tmem158	Q6F5E0	Transmembrane protein 158 OS=Mus musculus OX=10090 GN=Tmem158 PE=1 SV=1	4.1958	1	1	1	286	29.126	8.16	98.9	114.4	114.9	92.6	93.6	85.7	109.4	90.6333	0.828458	0.0319664
Tmem126a	Q9D8Y1	Transmembrane protein 126A OS=Mus musculus OX=10090 GN=Tmem126a PE=1 SV=1	10.2041	2	2	2	196	21.526	9.41	102.4	101.4	104	99.4	94.6	98.1	102.6	97.3667	0.948993	0.0320248
Fam98a	Q3TJZ6	Protein FAM98A OS=Mus musculus OX=10090 GN=Fam98a PE=1 SV=1	17.4757	7	8	4	515	55.021	8.95	102.7	104.4	104.5	100.4	92.4	95.6	103.867	96.1333	0.925546	0.0320889
Grip1	Q925T6	Glutamate receptor-interacting protein 1 OS=Mus musculus OX=10090 GN=Grip1 PE=1 SV=1	2.30701	3	3	3	1127	121.982	6.55	100.1	103.5	105.3	98.9	95.4	96.9	102.967	97.0667	0.9427	0.0322056
Actn2	Q9JI91	Alpha-actinin-2 OS=Mus musculus OX=10090 GN=Actn2 PE=1 SV=2	40.1566	29	54	20	894	103.768	5.45	89.9	100.4	92.8	103.7	108.8	104.5	94.3667	105.667	1.11975	0.0322548
Chrm1	P12657	Muscarinic acetylcholine receptor M1 OS=Mus musculus OX=10090 GN=Chrm1 PE=1 SV=2	7.17391	3	4	3	460	51.345	9.32	95.5	97.9	96	99.7	104.1	106.8	96.4667	103.533	1.07326	0.0322724
Zyg11b	Q3UFS0	Protein zyg-11 homolog B OS=Mus musculus OX=10090 GN=Zyg11b PE=1 SV=2	15.5914	9	10	9	744	83.937	6.87	101	101.9	101	100.2	98	97.9	101.3	98.7	0.974334	0.032383
Prkrip1	Q9CWV6	PRKR-interacting protein 1 OS=Mus musculus OX=10090 GN=Prkrip1 PE=1 SV=2	3.76344	1	1	1	186	21.478	9.42	105	101.4	102.3	99.8	94.9	96.7	102.9	97.1333	0.943959	0.0324421
Gmpr	Q9DCZ1	GMP reductase 1 OS=Mus musculus OX=10090 GN=Gmpr PE=1 SV=1	16.5217	6	10	4	345	37.458	7.09	101.8	105.5	107.9	100.1	91.7	92.9	105.067	94.9	0.903236	0.0325726
Bad	Q61337	Bcl2-associated agonist of cell death OS=Mus musculus OX=10090 GN=Bad PE=1 SV=1	4.41176	1	2	1	204	22.067	9.17	98.1	94.7	97.7	105.8	103.6	100.1	96.8333	103.167	1.0654	0.032753
Ccdc43	Q9CR29	Coiled-coil domain-containing protein 43 OS=Mus musculus OX=10090 GN=Ccdc43 PE=1 SV=1	33.7838	7	8	7	222	25.034	4.97	105.4	99.9	102.4	97.1	97.8	97.4	102.567	97.4333	0.949951	0.0328138
Galc	P54818	Galactocerebrosidase OS=Mus musculus OX=10090 GN=Galc PE=1 SV=2	5.26316	3	3	3	684	77.208	6.74	99.5	105.4	105.4	95.7	95.6	98.3	103.433	96.5333	0.93329	0.0328951
Prkab2	Q6PAM0	5'-AMP-activated protein kinase subunit beta-2 OS=Mus musculus OX=10090 GN=Prkab2 PE=1 SV=1	18.4502	4	6	4	271	30.19	6.46	101.8	102.5	101.9	98.5	99.8	95.5	102.067	97.9333	0.959504	0.0329154
Ppp1r37	Q8BKR5	Protein phosphatase 1 regulatory subunit 37 OS=Mus musculus OX=10090 GN=Ppp1r37 PE=1 SV=1	7.86517	5	5	5	712	77.526	5.06	98.9	108.9	110.5	95.9	94	91.8	106.1	93.9	0.885014	0.0330442
Fbxo44	Q8BK26	F-box only protein 44 OS=Mus musculus OX=10090 GN=Fbxo44 PE=1 SV=1	4.70588	1	1	1	255	29.704	5.49	100.1	98	97.8	101.9	100.5	101.7	98.6333	101.367	1.02771	0.0330812
Fsd1l	Q8BYN5	FSD1-like protein OS=Mus musculus OX=10090 GN=Fsd1l PE=1 SV=2	26.2327	9	10	9	507	56.85	6.7	100.3	103.9	101.3	98.3	97.4	98.8	101.833	98.1667	0.963993	0.0331286
Hspa8	P63017	Heat shock cognate 71 kDa protein OS=Mus musculus OX=10090 GN=Hspa8 PE=1 SV=1	81.5789	48	250	32	646	70.827	5.52	101.8	102.7	101	99.4	99	96.1	101.833	98.1667	0.963993	0.0332562
Sec23ip	Q6NZC7	SEC23-interacting protein OS=Mus musculus OX=10090 GN=Sec23ip PE=1 SV=2	10.1202	10	12	10	998	110.711	5.94	100.6	103.8	101.9	99.7	97.5	96.6	102.1	97.9333	0.95919	0.0333659
Rab3gap1	Q80UJ7	Rab3 GTPase-activating protein catalytic subunit OS=Mus musculus OX=10090 GN=Rab3gap1 PE=1 SV=4	29.3578	25	31	25	981	110.128	5.73	97.3	99.7	98.6	100.4	102.5	101.5	98.5333	101.467	1.02977	0.0334159
	Q8BHG2	UPF0587 protein C1orf123 homolog OS=Mus musculus OX=10090 PE=1 SV=1	60	9	9	9	160	18.009	5.12	100.2	96.9	97.5	101.4	101.2	102.8	98.2	101.8	1.03666	0.0336044
Nat8l	Q3UGX3	N-acetylaspartate synthetase OS=Mus musculus OX=10090 GN=Nat8l PE=1 SV=1	4.68227	1	1	1	299	32.756	8.53	97.1	96.8	94.8	102.3	100.8	108.2	96.2333	103.767	1.07828	0.0336278
Ptgds	O09114	Prostaglandin-H2 D-isomerase OS=Mus musculus OX=10090 GN=Ptgds PE=1 SV=1	24.8677	5	10	5	189	21.053	8.25	96.1	96.3	100.4	101.3	103	102.8	97.6	102.367	1.04884	0.0336318
Acad8	Q9D7B6	Isobutyryl-CoA dehydrogenase, mitochondrial OS=Mus musculus OX=10090 GN=Acad8 PE=1 SV=2	29.2978	10	16	10	413	44.99	8.13	95.3	97.9	97.5	99.9	103.3	106	96.9	103.067	1.06364	0.0336338
Actl6a	Q9Z2N8	Actin-like protein 6A OS=Mus musculus OX=10090 GN=Actl6a PE=1 SV=2	15.6177	6	9	3	429	47.417	5.6	100.7	106.1	107.6	99.5	93.7	92.4	104.8	95.2	0.908397	0.0337579
Sirpa	P97797	Tyrosine-protein phosphatase non-receptor type substrate 1 OS=Mus musculus OX=10090 GN=Sirpa PE=1 SV=1	25.731	10	19	10	513	56.39	8.15	98.4	96.8	96.6	99.9	102.7	105.5	97.2667	102.7	1.05586	0.0338584
Phlda1	Q62392	Pleckstrin homology-like domain family A member 1 OS=Mus musculus OX=10090 GN=Phlda1 PE=1 SV=2	3.95062	2	2	2	405	45.554	9.7	101.5	101.4	103.7	99.8	97.9	95.8	102.2	97.8333	0.957273	0.0338654
Ccdc186	Q8C9S4	Coiled-coil domain-containing protein 186 OS=Mus musculus OX=10090 GN=Ccdc186 PE=1 SV=2	1.09051	1	1	1	917	104.836	5.53	103.8	101.8	103	98.3	99.3	93.7	102.867	97.1	0.94394	0.0338865
Vps33a	Q9D2N9	Vacuolar protein sorting-associated protein 33A OS=Mus musculus OX=10090 GN=Vps33a PE=1 SV=2	18.8963	10	11	10	598	67.512	7.08	102.8	99.8	103.8	97.2	97.2	99.1	102.133	97.8333	0.957898	0.0340131
Cbx5	Q61686	Chromobox protein homolog 5 OS=Mus musculus OX=10090 GN=Cbx5 PE=1 SV=1	44.5026	8	11	7	191	22.172	5.86	103.5	102.7	101.2	96.6	100.3	95.7	102.467	97.5333	0.951854	0.0341472
Spock1	Q62288	Testican-1 OS=Mus musculus OX=10090 GN=Spock1 PE=2 SV=2	11.5385	5	6	5	442	49.519	6.01	100	92.5	97.1	103.2	103.2	104	96.5333	103.467	1.07182	0.0344518
Dhrs7	Q9CXR1	Dehydrogenase/reductase SDR family member 7 OS=Mus musculus OX=10090 GN=Dhrs7 PE=1 SV=2	10.355	4	5	4	338	38.143	8.32	101.5	101.4	100.9	97.3	100	98.9	101.267	98.7333	0.974984	0.0346837
Cul5	Q9D5V5	Cullin-5 OS=Mus musculus OX=10090 GN=Cul5 PE=1 SV=3	35.2564	27	36	27	780	90.916	7.81	99.9	103	101.7	98.2	98.1	99.2	101.533	98.5	0.970125	0.0347291
Add3	Q9QYB5	Gamma-adducin OS=Mus musculus OX=10090 GN=Add3 PE=1 SV=2	30.7365	18	32	18	706	78.728	5.95	99.8	102.9	102.1	97.8	99.2	98.2	101.6	98.4	0.968504	0.0347506
Lzts1	P60853	Leucine zipper putative tumor suppressor 1 OS=Mus musculus OX=10090 GN=Lzts1 PE=2 SV=3	29.8831	14	15	14	599	67.248	7.56	96	99.3	97.9	100.1	103.3	103.4	97.7333	102.267	1.04638	0.0349619
Gnb2	P62880	Guanine nucleotide-binding protein G(I)/G(S)/G(T) subunit beta-2 OS=Mus musculus OX=10090 GN=Gnb2 PE=1 SV=3	50.8824	14	80	5	340	37.307	6	96.7	97.1	95.5	99.8	103.4	107.5	96.4333	103.567	1.07397	0.0350314
Serpina3k	P07759	Serine protease inhibitor A3K OS=Mus musculus OX=10090 GN=Serpina3k PE=1 SV=2	10.5263	3	3	3	418	46.85	5.16	126	96.4	123.2	86.6	80.4	87.5	115.2	84.8333	0.7364	0.0351115
Chmp4b	Q9D8B3	Charged multivesicular body protein 4b OS=Mus musculus OX=10090 GN=Chmp4b PE=1 SV=2	40.1786	11	15	11	224	24.921	4.82	101.5	101.5	101	100.1	98.7	97.2	101.333	98.6667	0.973684	0.0354076
Grm7	Q68ED2	Metabotropic glutamate receptor 7 OS=Mus musculus OX=10090 GN=Grm7 PE=1 SV=1	23.2787	18	24	17	915	102.153	7.88	102.1	102.2	102.1	96.4	96.6	100.6	102.133	97.8667	0.958225	0.035587
Amot	Q8VHG2	Angiomotin OS=Mus musculus OX=10090 GN=Amot PE=1 SV=3	1.15453	1	2	1	1126	120.841	7.5	107.4	100.4	102.8	94.6	97.8	97	103.533	96.4667	0.931745	0.0356539
Txnrd1	Q9JMH6	Thioredoxin reductase 1, cytoplasmic OS=Mus musculus OX=10090 GN=Txnrd1 PE=1 SV=3	17.9445	9	12	9	613	67.042	7.44	100.1	101.9	103.1	99.3	97	98.5	101.7	98.2667	0.966241	0.0356817
Fat3	Q8BNA6	Protocadherin Fat 3 OS=Mus musculus OX=10090 GN=Fat3 PE=1 SV=2	0.636663	2	2	2	4555	501.698	4.87	105.1	103.4	101.3	99.6	93.5	97.2	103.267	96.7667	0.937056	0.0357152
Cybc1	Q3TYS2	Cytochrome b-245 chaperone 1 OS=Mus musculus OX=10090 GN=Cybc1 PE=1 SV=2	11.2299	2	2	2	187	20.908	8.59	100.8	106.5	102.5	98.5	97.4	94.4	103.267	96.7667	0.937056	0.0357152
Ndufb10	Q9DCS9	NADH dehydrogenase [ubiquinone] 1 beta subcomplex subunit 10 OS=Mus musculus OX=10090 GN=Ndufb10 PE=1 SV=3	65.9091	11	23	11	176	21.01	8.03	100.6	95	96.2	102.7	102	103.5	97.2667	102.733	1.0562	0.0357985
Tagln2	Q9WVA4	Transgelin-2 OS=Mus musculus OX=10090 GN=Tagln2 PE=1 SV=4	51.2563	9	14	7	199	22.381	8.24	95.7	100.1	97.5	102.2	101.1	103.3	97.7667	102.2	1.04535	0.0359348
Snrpc	Q62241	U1 small nuclear ribonucleoprotein C OS=Mus musculus OX=10090 GN=Snrpc PE=1 SV=1	13.2075	2	4	2	159	17.351	9.67	103.6	101	101.9	98	95.8	99.8	102.167	97.8667	0.957912	0.0360755
Lima1	Q9ERG0	LIM domain and actin-binding protein 1 OS=Mus musculus OX=10090 GN=Lima1 PE=1 SV=3	8.63214	7	8	6	753	84.008	6.6	103	101.3	101.6	100	96	98.1	101.967	98.0333	0.961425	0.036187
Numa1	E9Q7G0	Nuclear mitotic apparatus protein 1 OS=Mus musculus OX=10090 GN=Numa1 PE=1 SV=1	12.894	24	27	24	2094	235.487	5.87	100.1	102.1	103.8	98.1	96.7	99.2	102	98	0.960784	0.0362778
Ago1	Q8CJG1	Protein argonaute-1 OS=Mus musculus OX=10090 GN=Ago1 PE=1 SV=2	15.986	11	13	8	857	97.152	9.16	102.4	99.8	102.7	99.4	97.9	97.7	101.633	98.3333	0.96753	0.0363346
Ndufa4	Q62425	Cytochrome c oxidase subunit NDUFA4 OS=Mus musculus OX=10090 GN=Ndufa4 PE=1 SV=2	56.0976	6	31	6	82	9.321	9.52	99.3	93.4	98.2	101.6	103.4	104	96.9667	103	1.06222	0.036412
Dync2h1	Q45VK7	Cytoplasmic dynein 2 heavy chain 1 OS=Mus musculus OX=10090 GN=Dync2h1 PE=1 SV=1	0.510915	2	2	2	4306	492.029	6.6	102.6	111.5	106.5	97.5	85.9	95.9	106.867	93.1	0.871179	0.0364601
Arsb	P50429	Arylsulfatase B OS=Mus musculus OX=10090 GN=Arsb PE=1 SV=3	14.9813	8	9	8	534	59.609	7.24	102.4	103.6	100.8	99.7	95.4	97.9	102.267	97.6667	0.95502	0.0364771
Tmem38a	Q3TMP8	Trimeric intracellular cation channel type A OS=Mus musculus OX=10090 GN=Tmem38a PE=1 SV=2	17.7852	4	7	4	298	33.287	8.37	100	92.7	92.7	107.3	100.9	106.5	95.1333	104.9	1.10266	0.0364876
Stxbp5	Q8K400	Syntaxin-binding protein 5 OS=Mus musculus OX=10090 GN=Stxbp5 PE=1 SV=3	23.6979	21	25	21	1152	127.57	7.21	96.9	100.2	97.5	102.1	102.7	100.7	98.2	101.833	1.037	0.0365156
Epn1	Q80VP1	Epsin-1 OS=Mus musculus OX=10090 GN=Epn1 PE=1 SV=3	23.6522	13	23	12	575	60.175	4.81	98.3	97.2	96.3	100.7	101.5	106.1	97.2667	102.767	1.05655	0.036529
Smim7	Q5RKS2	Small integral membrane protein 7 OS=Mus musculus OX=10090 GN=Smim7 PE=3 SV=1	9.33333	1	1	1	75	8.549	8.16	112.9	101.5	110.8	86.9	88	99.9	108.4	91.6	0.845018	0.0366366
Mycbp	Q9EQS3	c-Myc-binding protein OS=Mus musculus OX=10090 GN=Mycbp PE=1 SV=5	37.8641	3	4	3	103	11.962	5.91	98	98.7	96.9	103.7	99.6	103.1	97.8667	102.133	1.0436	0.0366401
Rbm3	O89086	RNA-binding protein 3 OS=Mus musculus OX=10090 GN=Rbm3 PE=1 SV=1	18.9542	2	2	2	153	16.595	7.5	94	91.6	89.5	97.9	112.9	114.2	91.7	108.333	1.18139	0.0367036
Nudt21	Q9CQF3	Cleavage and polyadenylation specificity factor subunit 5 OS=Mus musculus OX=10090 GN=Nudt21 PE=1 SV=1	30.3965	7	8	7	227	26.224	8.82	100.1	102.1	104.4	98.5	96.4	98.5	102.2	97.8	0.956947	0.0367288
Garem1	Q3UFT3	GRB2-associated and regulator of MAPK protein OS=Mus musculus OX=10090 GN=Garem1 PE=1 SV=2	3.19635	3	3	3	876	97.189	6.6	107.5	100.5	104.2	92.5	97.2	98	104.067	95.9	0.921525	0.0369362
Pla2g15	Q8VEB4	Group XV phospholipase A2 OS=Mus musculus OX=10090 GN=Pla2g15 PE=1 SV=1	15.2913	5	6	5	412	47.277	6.47	101.8	100.8	102.1	100.3	97.4	97.5	101.567	98.4	0.968822	0.0369687
Bcl7a	Q9CXE2	B-cell CLL/lymphoma 7 protein family member A OS=Mus musculus OX=10090 GN=Bcl7a PE=2 SV=1	8.09524	2	3	2	210	22.767	5.06	105.8	106.7	98.9	96.4	95.6	96.5	103.8	96.1667	0.926461	0.0370115
Wdr3	Q8BHB4	WD repeat-containing protein 3 OS=Mus musculus OX=10090 GN=Wdr3 PE=1 SV=1	0.849257	1	1	1	942	105.708	6.64	104.5	102.3	104.4	93.7	100.9	94.3	103.733	96.3	0.928342	0.0370252
Usf1	Q61069	Upstream stimulatory factor 1 OS=Mus musculus OX=10090 GN=Usf1 PE=1 SV=1	2.25806	1	1	1	310	33.55	5.54	100.9	103.3	102.2	97.2	96.2	100.2	102.133	97.8667	0.958225	0.0371206
Farsb	Q9WUA2	Phenylalanine--tRNA ligase beta subunit OS=Mus musculus OX=10090 GN=Farsb PE=1 SV=2	40.9168	21	28	21	589	65.655	7.12	100.9	102.4	100.4	99.3	97.7	99.3	101.233	98.7667	0.975634	0.0372916
Mrpl51	Q9CPY1	39S ribosomal protein L51, mitochondrial OS=Mus musculus OX=10090 GN=Mrpl51 PE=1 SV=1	28.125	3	3	3	128	15.093	11	102.2	108.7	102.5	99.5	94	93.2	104.467	95.5667	0.914805	0.0373232
Tbca	P48428	Tubulin-specific chaperone A OS=Mus musculus OX=10090 GN=Tbca PE=1 SV=3	58.3333	7	8	7	108	12.75	5.27	100.6	104.1	100.9	97.7	99.1	97.5	101.867	98.1	0.963024	0.0373829
Vps13b	Q80TY5	Vacuolar protein sorting-associated protein 13B OS=Mus musculus OX=10090 GN=Vps13b PE=1 SV=3	0.175307	1	1	1	3993	443.733	6.46	107.2	103.6	99.5	96.3	97.1	96.3	103.433	96.5667	0.933613	0.0374722
Cdc73	Q8JZM7	Parafibromin OS=Mus musculus OX=10090 GN=Cdc73 PE=1 SV=1	14.6893	8	11	8	531	60.539	9.61	100.7	104	102.5	95.5	97.5	99.8	102.4	97.6	0.953125	0.0374926
Szrd1	Q6NXN1	SUZ domain-containing protein 1 OS=Mus musculus OX=10090 GN=Szrd1 PE=1 SV=1	17.1053	2	2	2	152	16.988	9	107.1	104.1	101.5	92.2	99.9	95.2	104.233	95.7667	0.918772	0.0375354
Atp5j	P97450	ATP synthase-coupling factor 6, mitochondrial OS=Mus musculus OX=10090 GN=Atp5j PE=1 SV=1	50	6	24	6	108	12.489	9.36	100.7	96	96.2	102.5	102.6	102	97.6333	102.367	1.04848	0.0375685
Camk2a	P11798	Calcium/calmodulin-dependent protein kinase type II subunit alpha OS=Mus musculus OX=10090 GN=Camk2a PE=1 SV=2	55.6485	26	128	18	478	54.081	7.08	97.8	95.2	91.8	99.6	109	106.5	94.9333	105.033	1.10639	0.0377854
Vti1a	O89116	Vesicle transport through interaction with t-SNAREs homolog 1A OS=Mus musculus OX=10090 GN=Vti1a PE=1 SV=1	16.129	4	4	4	217	24.971	6.4	97.6	94.6	99.8	103.6	100.9	103.5	97.3333	102.667	1.05479	0.0379263
Gja10	Q9WUS4	Gap junction alpha-10 protein OS=Mus musculus OX=10090 GN=Gja10 PE=1 SV=2	1.78218	1	1	1	505	57.09	8.27	105.4	104.1	100	96.8	99.1	94.7	103.167	96.8667	0.938934	0.0379701
Gabbr2	Q80T41	Gamma-aminobutyric acid type B receptor subunit 2 OS=Mus musculus OX=10090 GN=Gabbr2 PE=1 SV=2	17.1277	13	15	13	940	105.599	8.72	97.9	96.4	96.7	104.5	99.2	105.3	97	103	1.06186	0.0380781
Lonp1	Q8CGK3	Lon protease homolog, mitochondrial OS=Mus musculus OX=10090 GN=Lonp1 PE=1 SV=2	28.9779	26	39	26	949	105.776	6.57	100.9	100.7	105	97.8	98.4	97.2	102.2	97.8	0.956947	0.0380874
Rasgrp1	Q9Z1S3	RAS guanyl-releasing protein 1 OS=Mus musculus OX=10090 GN=Rasgrp1 PE=1 SV=1	5.78616	5	6	5	795	90.246	8.1	100.9	101.3	103.7	99.5	96.2	98.3	101.967	98	0.961098	0.0381296
Tenm3	Q9WTS6	Teneurin-3 OS=Mus musculus OX=10090 GN=Tenm3 PE=1 SV=1	5.67219	14	17	13	2715	302.874	6.51	101.3	103.2	110.4	91.9	95.6	97.7	104.967	95.0667	0.905684	0.0381342
Tns3	Q5SSZ5	Tensin-3 OS=Mus musculus OX=10090 GN=Tns3 PE=1 SV=1	2.43056	4	4	4	1440	155.491	6.65	100.1	101	102.6	98.2	99.3	98.9	101.233	98.8	0.975963	0.0381414
Birc6	O88738	Baculoviral IAP repeat-containing protein 6 OS=Mus musculus OX=10090 GN=Birc6 PE=1 SV=2	3.62556	18	20	18	4882	531.833	6.07	100	101.5	102	98.7	98	99.7	101.167	98.8	0.976606	0.0382484
Mdga1	Q0PMG2	MAM domain-containing glycosylphosphatidylinositol anchor protein 1 OS=Mus musculus OX=10090 GN=Mdga1 PE=2 SV=2	0.744681	1	1	1	940	104.052	8.31	101.3	108.1	111	87.3	99.1	93.3	106.8	93.2333	0.872971	0.0382642
Reep1	Q8BGH4	Receptor expression-enhancing protein 1 OS=Mus musculus OX=10090 GN=Reep1 PE=1 SV=1	21.8905	3	6	3	201	22.27	9.5	97.7	97.2	99	101.8	100	104.2	97.9667	102	1.04117	0.038646
Mdh2	P08249	Malate dehydrogenase, mitochondrial OS=Mus musculus OX=10090 GN=Mdh2 PE=1 SV=3	68.0473	20	136	20	338	35.589	8.68	98.3	96.9	98.8	100.3	101.4	104.3	98	102	1.04082	0.0389102
Cntnap4	Q99P47	Contactin-associated protein-like 4 OS=Mus musculus OX=10090 GN=Cntnap4 PE=1 SV=2	6.48855	9	11	9	1310	144.638	7.06	99.4	105.4	104.8	95.6	98.6	96.2	103.2	96.8	0.937984	0.0390205
Cap2	Q9CYT6	Adenylyl cyclase-associated protein 2 OS=Mus musculus OX=10090 GN=Cap2 PE=1 SV=1	38.8655	18	45	17	476	52.829	6.43	100.7	94.4	96.3	102.8	102.3	103.5	97.1333	102.867	1.05903	0.0391325
Araf	P04627	Serine/threonine-protein kinase A-Raf OS=Mus musculus OX=10090 GN=Araf PE=1 SV=2	13.9073	8	11	4	604	67.538	9.11	102	103.2	99.6	98.5	98.4	98.3	101.6	98.4	0.968504	0.039193
Ech1	O35459	Delta(3,5)-Delta(2,4)-dienoyl-CoA isomerase, mitochondrial OS=Mus musculus OX=10090 GN=Ech1 PE=1 SV=1	29.9694	8	12	8	327	36.095	7.71	95.4	98	95.9	100	107.7	103.1	96.4333	103.6	1.07432	0.0392285
Ube2n	P61089	Ubiquitin-conjugating enzyme E2 N OS=Mus musculus OX=10090 GN=Ube2n PE=1 SV=1	71.7105	9	22	9	152	17.127	6.57	100	104.2	102	99	96.8	98	102.067	97.9333	0.959504	0.039236
	Q91W34	RUS1 family protein C16orf58 homolog OS=Mus musculus OX=10090 PE=1 SV=1	12.6609	5	5	5	466	50.437	7.15	98.6	98.4	99.1	99.9	102.8	101.2	98.7	101.3	1.02634	0.0395926
Rock1	P70335	Rho-associated protein kinase 1 OS=Mus musculus OX=10090 GN=Rock1 PE=1 SV=1	8.64106	13	14	6	1354	158.072	5.86	100	102.4	104.9	97.1	99.1	96.4	102.433	97.5333	0.952164	0.0396714
Slc25a1	Q8JZU2	Tricarboxylate transport protein, mitochondrial OS=Mus musculus OX=10090 GN=Slc25a1 PE=1 SV=1	31.1897	9	11	9	311	33.91	9.89	103.2	102.9	101.9	96.7	100.6	94.7	102.667	97.3333	0.948052	0.0398497
Plekhf2	Q91WB4	Pleckstrin homology domain-containing family F member 2 OS=Mus musculus OX=10090 GN=Plekhf2 PE=1 SV=1	7.63052	2	4	2	249	27.737	8.21	104.1	102.4	104.3	100.9	95	93.1	103.6	96.3333	0.929858	0.0400489
Lamc1	P02468	Laminin subunit gamma-1 OS=Mus musculus OX=10090 GN=Lamc1 PE=1 SV=2	13.1301	16	20	16	1607	177.185	5.21	99.3	95.4	98.1	101	101.6	104.6	97.6	102.4	1.04918	0.0401729
C2cd4cC2CD4	Q5HZI2	C2 calcium-dependent domain-containing protein 4C OS=Mus musculus OX=10090 GN=C2cd4cC2CD4 family PE=1 SV=1	24.5823	8	10	8	419	44.587	9.73	95	99.2	90	100.7	108.1	107	94.7333	105.267	1.11119	0.0402184
Tsc22d1	P62500	TSC22 domain family protein 1 OS=Mus musculus OX=10090 GN=Tsc22d1 PE=1 SV=2	5.01393	6	7	4	1077	109.744	5.83	99.3	98.4	95.4	100.7	102.1	104.1	97.7	102.3	1.04708	0.0402493
Map4k4	P97820	Mitogen-activated protein kinase kinase kinase kinase 4 OS=Mus musculus OX=10090 GN=Map4k4 PE=1 SV=1	9.40795	13	18	4	1233	140.515	7.47	105.4	104.9	100	95.1	99.6	95	103.433	96.5667	0.933613	0.0402791
Spast	Q9QYY8	Spastin OS=Mus musculus OX=10090 GN=Spast PE=1 SV=3	17.5896	12	12	12	614	66.415	9.69	100	104.5	105.4	95.9	99.5	94.7	103.3	96.7	0.936108	0.0403084
Adk	P55264	Adenosine kinase OS=Mus musculus OX=10090 GN=Adk PE=1 SV=2	32.41	14	27	14	361	40.123	6.21	101.9	100.9	100.5	100	97.9	98.8	101.1	98.9	0.978239	0.040553
C2cd2l	Q80X80	Phospholipid transfer protein C2CD2L OS=Mus musculus OX=10090 GN=C2cd2l PE=1 SV=3	24.0793	13	18	13	706	76.282	7.21	95.8	100.2	95	101	105.2	102.9	97	103.033	1.0622	0.0405739
Hps5	P59438	Hermansky-Pudlak syndrome 5 protein homolog OS=Mus musculus OX=10090 GN=Hps5 PE=1 SV=2	0.976909	1	1	1	1126	126.257	5.74	106.1	105.5	116.5	95.5	80.3	96.1	109.367	90.6333	0.828711	0.040674
Zc3h13	E9Q784	Zinc finger CCCH domain-containing protein 13 OS=Mus musculus OX=10090 GN=Zc3h13 PE=1 SV=1	0.462695	1	1	1	1729	203.635	9.38	102.7	103.7	104.1	93.1	95.6	100.9	103.5	96.5333	0.932689	0.0406924
Sfxn3	Q91V61	Sideroflexin-3 OS=Mus musculus OX=10090 GN=Sfxn3 PE=1 SV=1	53.271	13	37	11	321	35.384	9.51	98.6	97.3	99.4	100.5	100.9	103.2	98.4333	101.533	1.03149	0.0407424
Rab12	P35283	Ras-related protein Rab-12 OS=Mus musculus OX=10090 GN=Rab12 PE=1 SV=3	48.5597	13	26	12	243	27.311	8.41	99.9	98.5	96	101.2	101.5	102.8	98.1333	101.833	1.0377	0.0407632
Msrb2	Q78J03	Methionine-R-sulfoxide reductase B2, mitochondrial OS=Mus musculus OX=10090 GN=Msrb2 PE=1 SV=1	10.2857	2	4	2	175	19.144	9.06	104.4	100.3	105.2	97.1	93.8	99.3	103.3	96.7333	0.936431	0.0407638
Vps26a	P40336	Vacuolar protein sorting-associated protein 26A OS=Mus musculus OX=10090 GN=Vps26a PE=1 SV=1	49.5413	14	17	13	327	38.09	6.57	97.9	96.2	96.9	105.2	99.1	104.6	97	102.967	1.06151	0.0407712
Map6d1	Q14BB9	MAP6 domain-containing protein 1 OS=Mus musculus OX=10090 GN=Map6d1 PE=1 SV=1	37.6963	5	7	5	191	20.42	9.88	99.2	95	98.4	104.2	102.6	100.6	97.5333	102.467	1.05058	0.040774
Clasp1	Q80TV8	CLIP-associating protein 1 OS=Mus musculus OX=10090 GN=Clasp1 PE=1 SV=2	23.6482	35	47	28	1535	169.123	9.03	101.3	100.7	100.3	99.8	99.5	98.4	100.767	99.2333	0.984783	0.040921
Prmt1	Q9JIF0	Protein arginine N-methyltransferase 1 OS=Mus musculus OX=10090 GN=Prmt1 PE=1 SV=1	35.5795	15	27	12	371	42.408	5.43	100.4	101.5	100.1	99.3	99	99.6	100.667	99.3	0.986424	0.0409632
Aldh1b1	Q9CZS1	Aldehyde dehydrogenase X, mitochondrial OS=Mus musculus OX=10090 GN=Aldh1b1 PE=1 SV=1	40.4624	19	34	16	519	57.516	7.02	99.6	102.1	103.9	98.4	98.1	97.9	101.867	98.1333	0.963351	0.0409707
Ppp1r21	Q3TDD9	Protein phosphatase 1 regulatory subunit 21 OS=Mus musculus OX=10090 GN=Ppp1r21 PE=1 SV=2	33.8462	22	25	22	780	88.282	6.9	100.6	100.1	100.8	99.1	100	99.4	100.5	99.5	0.99005	0.0411262
Cluh	Q5SW19	Clustered mitochondria protein homolog OS=Mus musculus OX=10090 GN=Cluh PE=1 SV=2	15.4373	18	21	18	1315	147.975	6.02	101.8	101.7	100.7	99.6	96.8	99.3	101.4	98.5667	0.972058	0.0412125
Mtx1	P47802	Metaxin-1 OS=Mus musculus OX=10090 GN=Mtx1 PE=1 SV=1	34.0694	10	14	10	317	35.601	6.18	98.5	96.6	99.2	102.5	99.9	103.2	98.1	101.867	1.0384	0.0412453
Homer1	Q9Z2Y3	Homer protein homolog 1 OS=Mus musculus OX=10090 GN=Homer1 PE=1 SV=2	56.0109	19	33	18	366	41.388	5.53	98.6	89.1	95.3	104.7	101.7	110.6	94.3333	105.667	1.12014	0.0412587
Fen1	P39749	Flap endonuclease 1 OS=Mus musculus OX=10090 GN=Fen1 PE=1 SV=1	7.67196	3	3	3	378	42.288	8.34	97.3	97	99.9	100.2	102.2	103.3	98.0667	101.9	1.03909	0.041335
Ociad2	Q9D8W7	OCIA domain-containing protein 2 OS=Mus musculus OX=10090 GN=Ociad2 PE=1 SV=1	31.8182	5	8	5	154	16.915	9.41	100.3	89.5	95.3	104.7	103	107.2	95.0333	104.967	1.10452	0.0413582
Anxa6	P14824	Annexin A6 OS=Mus musculus OX=10090 GN=Anxa6 PE=1 SV=3	55.8692	38	61	37	673	75.837	5.5	103	104.1	104.3	101	95.2	92.4	103.8	96.2	0.926782	0.0414087
Cmpk2	Q3U5Q7	UMP-CMP kinase 2, mitochondrial OS=Mus musculus OX=10090 GN=Cmpk2 PE=1 SV=2	15.66	7	9	7	447	50.005	7.27	97.2	99.5	98.8	100.7	100.8	103	98.5	101.5	1.03046	0.0415222
Vash1	Q8C1W1	Vasohibin-1 OS=Mus musculus OX=10090 GN=Vash1 PE=2 SV=4	7.2	2	2	2	375	41.849	9.39	111.9	125	99.5	89.1	81	93.4	112.133	87.8333	0.783294	0.0415729
Mark2	Q05512	Serine/threonine-protein kinase MARK2 OS=Mus musculus OX=10090 GN=Mark2 PE=1 SV=3	26.2887	21	30	14	776	86.252	9.67	100.4	96.9	95.8	101.7	101.5	103.7	97.7	102.3	1.04708	0.0415944
Nudt19	P11930	Nucleoside diphosphate-linked moiety X motif 19 OS=Mus musculus OX=10090 GN=Nudt19 PE=1 SV=2	5.88235	2	2	2	357	40.294	6.68	97.6	99.9	97.7	101.7	100.2	102.9	98.4	101.6	1.03252	0.0417947
Gng2	P63213	Guanine nucleotide-binding protein G(I)/G(S)/G(O) subunit gamma-2 OS=Mus musculus OX=10090 GN=Gng2 PE=1 SV=2	52.1127	3	17	3	71	7.845	7.99	98	96.9	95.9	99.1	104.7	105.3	96.9333	103.033	1.06293	0.0418222
Plxna3	P70208	Plexin-A3 OS=Mus musculus OX=10090 GN=Plxna3 PE=1 SV=2	4.32692	8	11	2	1872	207.825	7.09	100.3	108.7	103.9	95.2	93.2	98.7	104.3	95.7	0.917546	0.0420029
Uqcr10	Q8R1I1	Cytochrome b-c1 complex subunit 9 OS=Mus musculus OX=10090 GN=Uqcr10 PE=1 SV=1	26.5625	1	7	1	64	7.441	9.19	100.2	92	91.8	100.7	108.1	107.2	94.6667	105.333	1.11268	0.0420545
Ndufv1	Q91YT0	NADH dehydrogenase [ubiquinone] flavoprotein 1, mitochondrial OS=Mus musculus OX=10090 GN=Ndufv1 PE=1 SV=1	59.4828	21	54	21	464	50.802	8.21	99.9	98.5	98.8	100	101.5	101.4	99.0667	100.967	1.01918	0.042078
Syt13	Q9EQT6	Synaptotagmin-13 OS=Mus musculus OX=10090 GN=Syt13 PE=1 SV=1	8.4507	3	3	3	426	46.84	7.53	98.6	110.4	109.5	95.4	95.8	90.3	106.167	93.8333	0.88383	0.0420981
Arhgef18	Q6P9R4	Rho guanine nucleotide exchange factor 18 OS=Mus musculus OX=10090 GN=Arhgef18 PE=1 SV=2	1.66503	2	2	2	1021	114.265	6.21	100.5	113.3	105.3	95.2	89.4	96.4	106.367	93.6667	0.880602	0.042219
Gdpd1	Q9CRY7	Lysophospholipase D GDPD1 OS=Mus musculus OX=10090 GN=Gdpd1 PE=1 SV=1	37.5796	10	15	10	314	35.844	8.31	101.5	100.6	100.7	98.5	98.5	100.2	100.933	99.0667	0.981506	0.0422503
Arpp21	Q9DCB4	cAMP-regulated phosphoprotein 21 OS=Mus musculus OX=10090 GN=Arpp21 PE=1 SV=2	5.32838	5	7	5	807	88.512	7.39	94.4	100.9	90	106.9	104.7	103.2	95.1	104.933	1.1034	0.0423389
Hspa4l	P48722	Heat shock 70 kDa protein 4L OS=Mus musculus OX=10090 GN=Hspa4l PE=1 SV=2	59.9045	42	81	40	838	94.322	5.74	102.4	99.7	102.2	99.4	97.8	98.4	101.433	98.5333	0.97141	0.0423412
Fam117b	Q3U3E2	Protein FAM117B OS=Mus musculus OX=10090 GN=Fam117b PE=1 SV=1	1.71233	1	1	1	584	61.308	9.95	94.3	93.4	100	104.7	100.6	107	95.9	104.1	1.08551	0.0423426
Clmn	Q8C5W0	Calmin OS=Mus musculus OX=10090 GN=Clmn PE=1 SV=2	13.6882	11	13	11	1052	117.155	5.03	102.1	99.8	103.7	99.1	97.1	98.2	101.867	98.1333	0.963351	0.0425069
Oxsm	Q9D404	3-oxoacyl-[acyl-carrier-protein] synthase, mitochondrial OS=Mus musculus OX=10090 GN=Oxsm PE=1 SV=1	5.01089	2	4	2	459	48.596	7.06	94.5	95.8	98.7	101.7	101.3	108	96.3333	103.667	1.07612	0.0426606
Spcs2	Q9CYN2	Signal peptidase complex subunit 2 OS=Mus musculus OX=10090 GN=Spcs2 PE=1 SV=1	35.8407	8	8	8	226	24.962	8.57	97.9	99.3	96.5	102	100.1	104.2	97.9	102.1	1.0429	0.0428716
Phf2	Q9WTU0	Lysine-specific demethylase PHF2 OS=Mus musculus OX=10090 GN=Phf2 PE=1 SV=2	1.27737	2	2	2	1096	120.739	9.17	102.5	102.8	105.8	98.7	91.7	98.5	103.7	96.3	0.92864	0.0430562
Ca14	Q9WVT6	Carbonic anhydrase 14 OS=Mus musculus OX=10090 GN=Ca14 PE=1 SV=1	2.96736	1	1	1	337	37.482	6.35	92.1	95.7	96.8	104.7	110.9	99.8	94.8667	105.133	1.10822	0.0430739
Slc35f1	Q8BGK5	Solute carrier family 35 member F1 OS=Mus musculus OX=10090 GN=Slc35f1 PE=1 SV=1	1.96078	1	2	1	408	45.275	7.43	99.9	95.6	94.1	106.1	103.8	100.5	96.5333	103.467	1.07182	0.0435156
Arf3	P61205	ADP-ribosylation factor 3 OS=Mus musculus OX=10090 GN=Arf3 PE=2 SV=2	58.5635	10	82	1	181	20.588	7.43	98.2	91.1	78.7	106.8	119.9	105.4	89.3333	110.7	1.23918	0.0435352
Mapk8ip3	Q9ESN9	C-Jun-amino-terminal kinase-interacting protein 3 OS=Mus musculus OX=10090 GN=Mapk8ip3 PE=1 SV=1	13.0142	16	23	13	1337	147.469	5.45	103.6	100.3	103.5	98.9	98.7	94.8	102.467	97.4667	0.951204	0.0437493
Ppil4	Q9CXG3	Peptidyl-prolyl cis-trans isomerase-like 4 OS=Mus musculus OX=10090 GN=Ppil4 PE=1 SV=2	2.64228	1	1	1	492	57.195	6.11	103.1	112.3	104.6	90.2	100.5	89.3	106.667	93.3333	0.875	0.0437844
Bcap31	Q61335	B-cell receptor-associated protein 31 OS=Mus musculus OX=10090 GN=Bcap31 PE=1 SV=4	39.1837	10	15	10	245	27.939	8.7	101.7	100.8	101.4	100.4	98	97.7	101.3	98.7	0.974334	0.0438145
Dnajc11	Q5U458	DnaJ homolog subfamily C member 11 OS=Mus musculus OX=10090 GN=Dnajc11 PE=1 SV=2	33.9893	18	24	18	559	63.194	8.32	97.5	96.9	100.6	101.7	101.7	101.6	98.3333	101.667	1.0339	0.0438451
Gnb5	P62881	Guanine nucleotide-binding protein subunit beta-5 OS=Mus musculus OX=10090 GN=Gnb5 PE=1 SV=1	35.9494	14	28	14	395	43.537	6.46	101.2	93.5	94.3	103	103.1	104.8	96.3333	103.633	1.07578	0.043906
Cldn10	Q9Z0S6	Claudin-10 OS=Mus musculus OX=10090 GN=Cldn10 PE=1 SV=2	9.52381	2	2	2	231	24.678	7.8	110.1	100.9	102.9	98.2	92.9	95	104.633	95.3667	0.911437	0.0439188
Hnrnph2	P70333	Heterogeneous nuclear ribonucleoprotein H2 OS=Mus musculus OX=10090 GN=Hnrnph2 PE=1 SV=1	38.5301	15	42	6	449	49.248	6.3	96.7	97.1	100.4	100.7	102.3	102.7	98.0667	101.9	1.03909	0.044137
Htt	P42859	Huntingtin OS=Mus musculus OX=10090 GN=Htt PE=1 SV=2	18.5957	49	58	49	3119	344.471	6.29	98.1	98.1	98.5	101.7	99.7	103.9	98.2333	101.767	1.03597	0.0443087
Ablim1	Q8K4G5	Actin-binding LIM protein 1 OS=Mus musculus OX=10090 GN=Ablim1 PE=1 SV=1	18.4669	17	29	16	861	96.743	8.63	100.6	95.6	96.6	102.9	101.1	103.3	97.6	102.433	1.04952	0.044426
Prps2	Q9CS42	Ribose-phosphate pyrophosphokinase 2 OS=Mus musculus OX=10090 GN=Prps2 PE=1 SV=4	38.9937	12	20	5	318	34.764	6.61	95.3	99.8	98.3	103.5	100.9	102.2	97.8	102.2	1.04499	0.0444333
Ptgs1	P22437	Prostaglandin G/H synthase 1 OS=Mus musculus OX=10090 GN=Ptgs1 PE=1 SV=1	2.49169	1	1	1	602	68.998	6.83	100	105.9	115.8	94.4	95	88.9	107.233	92.7667	0.865092	0.0444541
Crtc1	Q68ED7	CREB-regulated transcription coactivator 1 OS=Mus musculus OX=10090 GN=Crtc1 PE=1 SV=1	12.381	6	7	6	630	66.904	6.05	98	97.1	95.4	99.1	105.7	104.7	96.8333	103.167	1.0654	0.044514
Dynlt3	P56387	Dynein light chain Tctex-type 3 OS=Mus musculus OX=10090 GN=Dynlt3 PE=1 SV=1	19.8276	1	1	1	116	12.949	5.12	101.7	88.8	92.2	103.7	106.6	107.1	94.2333	105.8	1.12274	0.0445871
Rmnd5a	Q80YQ8	E3 ubiquitin-protein ligase RMND5A OS=Mus musculus OX=10090 GN=Rmnd5a PE=1 SV=2	8.18414	3	3	3	391	43.964	6.06	98.5	99.2	94.9	104.3	102.5	100.6	97.5333	102.467	1.05058	0.0445981
Slc33a1	Q99J27	Acetyl-coenzyme A transporter 1 OS=Mus musculus OX=10090 GN=Slc33a1 PE=1 SV=1	8.18182	4	4	4	550	61.036	8.16	100	101.1	102.2	99.7	98.2	98.7	101.1	98.8667	0.97791	0.0446267
Kit	P05532	Mast/stem cell growth factor receptor Kit OS=Mus musculus OX=10090 GN=Kit PE=1 SV=3	12.7681	13	17	12	979	109.273	7.21	103.4	103	114.7	87.6	93.3	98	107.033	92.9667	0.868577	0.0447205
Fam162a	Q9D6U8	Protein FAM162A OS=Mus musculus OX=10090 GN=Fam162a PE=1 SV=1	34.1935	6	9	6	155	17.713	9.88	99.4	102.7	105.3	97.4	97.5	97.7	102.467	97.5333	0.951854	0.0447461
Ppp1r3g	Q9CW07	Protein phosphatase 1 regulatory subunit 3G OS=Mus musculus OX=10090 GN=Ppp1r3g PE=1 SV=2	8.35735	3	3	3	347	37.8	5	101.2	93.5	92.5	102.8	103.6	106.3	95.7333	104.233	1.08879	0.0447501
Tarsl2	Q8BLY2	Probable threonine--tRNA ligase 2, cytoplasmic OS=Mus musculus OX=10090 GN=Tarsl2 PE=1 SV=1	29.8734	20	26	20	790	91.26	7.53	104.5	101.5	101.5	97.6	95	99.9	102.5	97.5	0.95122	0.0447806
Elac2	Q80Y81	Zinc phosphodiesterase ELAC protein 2 OS=Mus musculus OX=10090 GN=Elac2 PE=1 SV=1	11.432	7	8	7	831	92.66	7.34	103.7	102	102.6	100.7	94.4	96.7	102.767	97.2667	0.946481	0.0448078
Cstf2	Q8BIQ5	Cleavage stimulation factor subunit 2 OS=Mus musculus OX=10090 GN=Cstf2 PE=1 SV=2	12.4138	6	7	3	580	61.302	6.83	102.4	101.4	106.8	98.5	92.8	98	103.533	96.4333	0.931423	0.0449555
Dym	Q8CHY3	Dymeclin OS=Mus musculus OX=10090 GN=Dym PE=1 SV=1	4.03587	3	3	3	669	75.8	5.77	99.5	102.4	103.2	98.1	97.8	99	101.7	98.3	0.966568	0.0449954
Med29	Q9DB91	Mediator of RNA polymerase II transcription subunit 29 OS=Mus musculus OX=10090 GN=Med29 PE=2 SV=1	6.03015	1	1	1	199	20.997	6.29	100.4	107.5	105.7	96.3	91.1	99	104.533	95.4667	0.913265	0.0450442
Pacsin1	Q61644	Protein kinase C and casein kinase substrate in neurons protein 1 OS=Mus musculus OX=10090 GN=Pacsin1 PE=1 SV=1	65.5329	31	81	27	441	50.544	5.24	99	96.6	96.2	99.5	103.5	105.2	97.2667	102.733	1.0562	0.0453014
Npepps	Q11011	Puromycin-sensitive aminopeptidase OS=Mus musculus OX=10090 GN=Npepps PE=1 SV=2	49.6739	39	80	39	920	103.26	5.9	100	104	101.2	98	98.8	97.9	101.733	98.2333	0.965596	0.0453955
Pdk2	Q9JK42	[Pyruvate dehydrogenase (acetyl-transferring)] kinase isozyme 2, mitochondrial OS=Mus musculus OX=10090 GN=Pdk2 PE=1 SV=2	22.6044	8	12	5	407	46.011	6.61	94.9	94.1	99.2	101.5	101.9	108.4	96.0667	103.933	1.08189	0.045432
Stx18	Q8VDS8	Syntaxin-18 OS=Mus musculus OX=10090 GN=Stx18 PE=1 SV=2	10.479	3	4	3	334	38.358	5.77	100.6	103.1	101.6	96.3	99.6	98.8	101.767	98.2333	0.96528	0.0454635
Mrpl27	Q99N92	39S ribosomal protein L27, mitochondrial OS=Mus musculus OX=10090 GN=Mrpl27 PE=1 SV=1	26.3514	3	3	3	148	15.935	10.17	91.7	97.2	98.1	100.2	104.8	108	95.6667	104.333	1.09059	0.0455169
Smarca5	Q91ZW3	SWI/SNF-related matrix-associated actin-dependent regulator of chromatin subfamily A member 5 OS=Mus musculus OX=10090 GN=Smarca5 PE=1 SV=1	8.08754	8	11	8	1051	121.55	8.15	99.4	102.9	106.1	97.6	97.3	96.7	102.8	97.2	0.945525	0.0455735
Atp1a1	Q8VDN2	Sodium/potassium-transporting ATPase subunit alpha-1 OS=Mus musculus OX=10090 GN=Atp1a1 PE=1 SV=1	52.8837	56	373	37	1023	112.91	5.45	100.2	89.4	93	107.3	100.9	109.1	94.2	105.767	1.12279	0.0455845
Atp1a2	Q6PIE5	Sodium/potassium-transporting ATPase subunit alpha-2 OS=Mus musculus OX=10090 GN=Atp1a2 PE=1 SV=1	55.098	56	355	35	1020	112.145	5.55	100.9	100.2	102.1	98.6	98.2	99.9	101.067	98.9	0.978562	0.0456051
Eef1d	P57776	Elongation factor 1-delta OS=Mus musculus OX=10090 GN=Eef1d PE=1 SV=3	35.5872	9	19	9	281	31.274	5.02	101.1	103.2	102.2	100.5	95.8	97	102.167	97.7667	0.956933	0.0456129
Agrn	A2ASQ1	Agrin OS=Mus musculus OX=10090 GN=Agrn PE=1 SV=1	8.97436	16	17	16	1950	207.403	6.32	99.8	97.9	98.6	101	100.2	102.4	98.7667	101.2	1.02464	0.0456753
Gyg1	Q9R062	Glycogenin-1 OS=Mus musculus OX=10090 GN=Gyg1 PE=1 SV=3	18.018	5	8	5	333	37.378	5.29	100.6	107.3	102.2	99	95.8	95.2	103.367	96.6667	0.935182	0.0457384
Pds5a	Q6A026	Sister chromatid cohesion protein PDS5 homolog A OS=Mus musculus OX=10090 GN=Pds5a PE=1 SV=3	2.62763	4	5	3	1332	150.232	7.85	101.4	104.5	100.5	99.6	96.8	97.1	102.133	97.8333	0.957898	0.0457845
Clic1	Q9Z1Q5	Chloride intracellular channel protein 1 OS=Mus musculus OX=10090 GN=Clic1 PE=1 SV=3	27.8008	6	7	6	241	26.996	5.17	94.4	96.5	97.8	101.4	101.3	108.7	96.2333	103.8	1.07863	0.0457854
Ppp1r2	Q9DCL8	Protein phosphatase inhibitor 2 OS=Mus musculus OX=10090 GN=Ppp1r2 PE=1 SV=3	30.0971	4	4	4	206	23.105	4.83	94.6	98.8	97.1	102.7	106.5	100.2	96.8333	103.133	1.06506	0.0457916
Prph	P15331	Peripherin OS=Mus musculus OX=10090 GN=Prph PE=1 SV=2	18.3158	8	11	5	475	54.235	5.52	107.5	104.1	108.2	94.4	100.5	85.2	106.6	93.3667	0.87586	0.0458313
Sptbn1	Q62261	Spectrin beta chain, non-erythrocytic 1 OS=Mus musculus OX=10090 GN=Sptbn1 PE=1 SV=2	66.9488	153	414	146	2363	274.052	5.58	100.8	100.7	100.2	99.9	99.7	98.8	100.567	99.4667	0.989062	0.0463599
Pomgnt2	Q8BW41	Protein O-linked-mannose beta-1,4-N-acetylglucosaminyltransferase 2 OS=Mus musculus OX=10090 GN=Pomgnt2 PE=1 SV=1	10.5785	4	4	4	605	69.334	8.78	94.3	97.6	94.6	99	105.2	109.2	95.5	104.467	1.09389	0.046503
Serac1	Q3U213	Protein SERAC1 OS=Mus musculus OX=10090 GN=Serac1 PE=2 SV=1	2.75229	2	3	2	654	73.94	8.18	101.3	99.9	100.7	99.5	99.6	99.1	100.633	99.4	0.987744	0.0465766
Agap1	Q8BXK8	Arf-GAP with GTPase, ANK repeat and PH domain-containing protein 1 OS=Mus musculus OX=10090 GN=Agap1 PE=1 SV=1	13.6523	8	13	5	857	94.352	7.94	99.5	104.7	104.1	95.5	99.1	97.1	102.767	97.2333	0.946156	0.0466214
Elob	P62869	Elongin-B OS=Mus musculus OX=10090 GN=Elob PE=1 SV=1	70.339	9	21	9	118	13.162	5.01	102.6	103.9	99.9	99.7	97.2	96.7	102.133	97.8667	0.958225	0.0466241
Mpp6	Q9JLB0	MAGUK p55 subfamily member 6 OS=Mus musculus OX=10090 GN=Mpp6 PE=1 SV=1	47.3779	25	36	24	553	62.592	6.4	104.1	102.2	107.6	96.4	99.7	90	104.633	95.3667	0.911437	0.0466291
Arl15	Q8BGR6	ADP-ribosylation factor-like protein 15 OS=Mus musculus OX=10090 GN=Arl15 PE=1 SV=1	21.5686	4	5	4	204	22.891	5.29	103.3	100.7	101	96.9	98.3	99.8	101.667	98.3333	0.967213	0.046768
Pcm1	Q9R0L6	Pericentriolar material 1 protein OS=Mus musculus OX=10090 GN=Pcm1 PE=1 SV=2	0.987654	2	2	2	2025	228.706	5.01	100.9	105.1	105.6	91.6	98	98.8	103.867	96.1333	0.925546	0.0468446
Kcnj4	P52189	Inward rectifier potassium channel 4 OS=Mus musculus OX=10090 GN=Kcnj4 PE=1 SV=1	7.41573	3	4	3	445	49.867	6.21	94.3	100.3	96.7	101.6	102.1	105.1	97.1	102.933	1.06008	0.0471164
Ywhae	P62259	14-3-3 protein epsilon OS=Mus musculus OX=10090 GN=Ywhae PE=1 SV=1	81.1765	28	211	25	255	29.155	4.74	98.6	100.1	96.9	100.6	101.6	102.1	98.5333	101.433	1.02943	0.0472679
Gnai3	Q9DC51	Guanine nucleotide-binding protein G(k) subunit alpha OS=Mus musculus OX=10090 GN=Gnai3 PE=1 SV=3	41.8079	12	43	5	354	40.512	5.69	101.4	100	102.8	97.7	98.3	99.7	101.4	98.5667	0.972058	0.0474866
Ehd2	Q8BH64	EH domain-containing protein 2 OS=Mus musculus OX=10090 GN=Ehd2 PE=1 SV=1	6.62983	3	5	2	543	61.136	6.51	100.5	102.1	105	99.8	95.7	96.9	102.533	97.4667	0.950585	0.047562
Gtf2h1	Q9DBA9	General transcription factor IIH subunit 1 OS=Mus musculus OX=10090 GN=Gtf2h1 PE=1 SV=2	3.10786	1	1	1	547	61.812	8.76	102.2	104.3	110.2	95.9	88.5	99	105.567	94.4667	0.894853	0.0475722
Fgd4	Q91ZT5	FYVE, RhoGEF and PH domain-containing protein 4 OS=Mus musculus OX=10090 GN=Fgd4 PE=1 SV=1	4.43864	3	4	3	766	86.486	5.95	99.3	106.3	105.6	94.7	99.1	95.1	103.733	96.3	0.928342	0.0476273
U2af2	P26369	Splicing factor U2AF 65 kDa subunit OS=Mus musculus OX=10090 GN=U2af2 PE=1 SV=3	26.1053	9	12	9	475	53.483	9.09	103.3	99.7	104.2	99.6	96.5	96.7	102.4	97.6	0.953125	0.0477358
Fam210b	Q9D8B6	Protein FAM210B, mitochondrial OS=Mus musculus OX=10090 GN=Fam210b PE=1 SV=3	10.5263	2	2	2	190	20.331	10.51	102.5	102.3	107.4	100.6	93.1	94.1	104.067	95.9333	0.921845	0.0477499
Sdf2l1	Q9ESP1	Stromal cell-derived factor 2-like protein 1 OS=Mus musculus OX=10090 GN=Sdf2l1 PE=1 SV=2	5.88235	1	1	1	221	23.634	7.42	108.2	98.6	105.7	97	95.8	94.8	104.167	95.8667	0.92032	0.0479027
Calb1	P12658	Calbindin OS=Mus musculus OX=10090 GN=Calb1 PE=1 SV=2	66.2835	15	32	14	261	29.975	4.83	88.6	101.9	91.6	108.5	104.1	105.3	94.0333	105.967	1.12691	0.0479753
Plekhm2	Q80TQ5	Pleckstrin homology domain-containing family M member 2 OS=Mus musculus OX=10090 GN=Plekhm2 PE=1 SV=2	2.75049	3	3	3	1018	112.662	4.96	102.3	100.1	101.2	98.5	98	99.9	101.2	98.8	0.976285	0.0480511
Ube3a	O08759	Ubiquitin-protein ligase E3A OS=Mus musculus OX=10090 GN=Ube3a PE=1 SV=2	35.7471	27	38	27	870	99.756	5.08	97.9	99.4	98.8	101.5	102.6	99.8	98.7	101.3	1.02634	0.0480922
Unc13a	Q4KUS2	Protein unc-13 homolog A OS=Mus musculus OX=10090 GN=Unc13a PE=1 SV=3	25.7009	44	51	44	1712	193.66	5.25	98.3	97.7	99.7	101.2	100.1	102.9	98.5667	101.4	1.02875	0.0481653
Acy1	Q99JW2	Aminoacylase-1 OS=Mus musculus OX=10090 GN=Acy1 PE=1 SV=1	15.1961	6	7	6	408	45.752	6.32	96.2	97.4	99.4	100	104.7	102.2	97.6667	102.3	1.04744	0.0482067
Eef1e1	Q9D1M4	Eukaryotic translation elongation factor 1 epsilon-1 OS=Mus musculus OX=10090 GN=Eef1e1 PE=1 SV=1	35.6322	7	11	7	174	19.846	8.59	104.4	103.9	101.9	100.5	92.6	96.8	103.4	96.6333	0.934558	0.0482255
Cse1l	Q9ERK4	Exportin-2 OS=Mus musculus OX=10090 GN=Cse1l PE=1 SV=1	26.4676	23	32	23	971	110.384	5.77	101.9	103.2	101.4	100.4	95.4	97.7	102.167	97.8333	0.957586	0.0482428
B3galt6	Q91Z92	Beta-1,3-galactosyltransferase 6 OS=Mus musculus OX=10090 GN=B3galt6 PE=2 SV=1	9.84615	2	2	2	325	36.998	8.82	100.6	101.9	110	95.4	95.9	96.3	104.167	95.8667	0.92032	0.0482456
Syngr2	O55101	Synaptogyrin-2 OS=Mus musculus OX=10090 GN=Syngr2 PE=2 SV=1	4.46429	1	1	1	224	24.762	4.78	100.7	103.8	114.1	95.7	90.3	95.4	106.2	93.8	0.883239	0.0483185
Haghl	Q9DB32	Hydroxyacylglutathione hydrolase-like protein OS=Mus musculus OX=10090 GN=Haghl PE=1 SV=1	20.8481	5	5	5	283	31.47	5.55	96.5	99.2	93.9	99.6	105.1	105.7	96.5333	103.467	1.07182	0.0485545
Crhbp	Q60571	Corticotropin-releasing factor-binding protein OS=Mus musculus OX=10090 GN=Crhbp PE=2 SV=1	6.21118	2	2	2	322	36.024	6.6	107.3	110.3	108.9	82.6	103.3	87.7	108.833	91.2	0.837979	0.0485677
Slc39a12	Q5FWH7	Zinc transporter ZIP12 OS=Mus musculus OX=10090 GN=Slc39a12 PE=1 SV=1	5.95065	4	5	4	689	76.167	5.77	109.1	100.2	102.8	98.1	94.2	95.6	104.033	95.9667	0.922461	0.0486633
Lmtk3	Q5XJV6	Serine/threonine-protein kinase LMTK3 OS=Mus musculus OX=10090 GN=Lmtk3 PE=1 SV=1	11.0253	11	15	11	1424	150.798	4.88	97.1	98	98.3	102.6	99.4	104.7	97.8	102.233	1.04533	0.0487421
Gipc1	Q9Z0G0	PDZ domain-containing protein GIPC1 OS=Mus musculus OX=10090 GN=Gipc1 PE=1 SV=1	22.8228	7	8	7	333	36.107	5.91	99.1	99.5	95.2	102.4	101	102.8	97.9333	102.067	1.04221	0.0488036
Erbb4	Q61527	Receptor tyrosine-protein kinase erbB-4 OS=Mus musculus OX=10090 GN=Erbb4 PE=1 SV=5	0.611621	1	1	1	1308	146.759	6.38	99.2	104.3	105.4	96.6	95.6	98.8	102.967	97	0.942052	0.0488139
Dgke	Q9R1C6	Diacylglycerol kinase epsilon OS=Mus musculus OX=10090 GN=Dgke PE=1 SV=1	18.617	10	13	10	564	63.593	7.44	99.5	97.3	95.1	99.8	104	104.3	97.3	102.7	1.0555	0.0488854
Gpr158	Q8C419	Probable G-protein coupled receptor 158 OS=Mus musculus OX=10090 GN=Gpr158 PE=1 SV=2	26.75	29	44	29	1200	134.341	8.09	100.2	97.1	96.5	100.2	102.9	103	97.9333	102.033	1.04187	0.0491828
Xpot	Q9CRT8	Exportin-T OS=Mus musculus OX=10090 GN=Xpot PE=1 SV=3	7.06127	5	5	5	963	109.663	5.25	101.6	100	101.8	98.5	100	98.1	101.133	98.8667	0.977587	0.0491901
Srp54	P14576	Signal recognition particle 54 kDa protein OS=Mus musculus OX=10090 GN=Srp54 PE=1 SV=2	34.9206	17	22	17	504	55.684	8.75	100.8	103.4	100.9	99.7	98.5	96.7	101.7	98.3	0.966568	0.0492295
Tcaf1	Q8BNE1	TRPM8 channel-associated factor 1 OS=Mus musculus OX=10090 GN=Tcaf1 PE=2 SV=1	3.57143	3	3	3	924	102.67	6.96	101.3	109.1	100.9	95.6	96.1	97	103.767	96.2333	0.927401	0.0493272
G3bp2	P97379	Ras GTPase-activating protein-binding protein 2 OS=Mus musculus OX=10090 GN=G3bp2 PE=1 SV=2	35.0622	14	20	13	482	54.055	5.62	102.3	101.2	102	100.6	96.3	97.6	101.833	98.1667	0.963993	0.0493821
Ppp1r1b	Q60829	Protein phosphatase 1 regulatory subunit 1B OS=Mus musculus OX=10090 GN=Ppp1r1b PE=1 SV=2	41.7526	6	9	6	194	21.767	4.65	87.2	102.2	88.5	110.8	108.1	103.2	92.6333	107.367	1.15905	0.0495197
Bzw1	Q9CQC6	Basic leucine zipper and W2 domain-containing protein 1 OS=Mus musculus OX=10090 GN=Bzw1 PE=1 SV=1	37.2315	16	25	15	419	48.013	5.92	102.5	100.2	100.7	99.7	98.5	98.4	101.133	98.8667	0.977587	0.0495449
Abhd10	Q6PE15	Mycophenolic acid acyl-glucuronide esterase, mitochondrial OS=Mus musculus OX=10090 GN=Abhd10 PE=1 SV=1	9.76431	3	5	3	297	33.019	8.79	93	97.2	99.1	100.2	104	106.4	96.4333	103.533	1.07363	0.0496325
Slc26a6	Q8CIW6	Solute carrier family 26 member 6 OS=Mus musculus OX=10090 GN=Slc26a6 PE=1 SV=2	2.37467	2	2	2	758	82.781	8.65	103.7	103.5	99.9	97	96	99.9	102.367	97.6333	0.953761	0.0496536
Psmd13	Q9WVJ2	26S proteasome non-ATPase regulatory subunit 13 OS=Mus musculus OX=10090 GN=Psmd13 PE=1 SV=1	40.1596	15	33	15	376	42.782	5.71	101.4	101.3	101.1	100.5	98.2	97.5	101.267	98.7333	0.974984	0.0496884
Ergic1	Q9DC16	Endoplasmic reticulum-Golgi intermediate compartment protein 1 OS=Mus musculus OX=10090 GN=Ergic1 PE=1 SV=1	16.8966	5	7	5	290	32.541	7.06	100.3	97.5	96.5	103.3	101.7	100.7	98.1	101.9	1.03874	0.0497516
Shroom2	A2ALU4	Protein Shroom2 OS=Mus musculus OX=10090 GN=Shroom2 PE=1 SV=1	10.0608	12	15	12	1481	164.602	6.7	99.2	99.4	94.8	102.7	101.2	102.7	97.8	102.2	1.04499	0.0497701
Aqr	Q8CFQ3	RNA helicase aquarius OS=Mus musculus OX=10090 GN=Aqr PE=1 SV=2	0.877785	1	1	1	1481	170.185	6.27	107.9	105.3	134.6	95.1	72.3	84.9	115.933	84.1	0.725417	0.0498362
Ilf3	Q9Z1X4	Interleukin enhancer-binding factor 3 OS=Mus musculus OX=10090 GN=Ilf3 PE=1 SV=2	23.2739	20	35	16	898	95.961	8.76	100.8	101.4	102	96.9	100.1	98.9	101.4	98.6333	0.972715	0.0498672
Ppp2r5c	Q60996	Serine/threonine-protein phosphatase 2A 56 kDa regulatory subunit gamma isoform OS=Mus musculus OX=10090 GN=Ppp2r5c PE=1 SV=2	25	11	17	10	524	60.785	6.64	99.5	99.4	96.1	100.9	101.7	102.3	98.3333	101.633	1.03356	0.049976

## Sheet: B. GO
GO-ID	Term	Category	P-Value	#Diff	Over/Under	TestSeqs
GO:0016020	membrane	CC	0.00525022	37	Over	Q99JH7,P67778,P17047,P63115,O35681,P13595,Q9EQQ2,Q9Z2W9,Q8BMN4,Q91Y63,Q61625,Q99PG2,Q8VHH5,Q01097,P52800,Q924S8,Q9QZI9,O88819,Q9Z329,Q99NE5,Q8VE52,Q925N1,P61620,O35114,Q8CBX0,P62071,Q8VEL9,Q3TMP8,O89116,Q0PMG2,Q91V61,Q8VDS8,Q9ESP1,Q91Z92,O55101,Q5FWH7,Q9CQC6
GO:0046658	anchored component of plasma membrane	CC	0.011149	3	Over	Q9QZF2,Q8CAL5,Q9R087
GO:0045298	tubulin complex	CC	0.0113037	13	Over	Q61315,Q9EQF6,A2AHC3,Q8K341,Q8VDD8,Q61768,Q61166,P28738,P28740,P60853,P48428,Q14BB9,Q80TV8
GO:0062023	collagen-containing extracellular matrix	CC	0.0115891	4	Over	Q9QZF2,Q8CAL5,Q9R087,Q80YX1
GO:0005874	microtubule	CC	0.0141337	11	Over	O88447,Q8K341,P68368,Q9CWF2,Q61768,P28738,Q8R1Q8,P28740,P68369,Q45VK7,Q14BB9
GO:0030904	retromer complex	CC	0.0335473	2	Over	Q9CWK8,Q9WV80
GO:0008556	potassium-transporting ATPase activity	MF	0.00485607	3	Over	Q9WV27,Q8VDN2,Q6PIE5
GO:0003725	double-stranded RNA binding	MF	0.00485607	3	Over	Q9WTX2,Q9CWV6,Q9Z1X4
GO:0016810	hydrolase activity, acting on carbon-nitrogen (but not peptide) bonds	MF	0.011149	3	Over	Q62188,Q9EQF6,P97427
GO:0008409	5'-3' exonuclease activity	MF	0.0120642	2	Over	Q9D735,P97789
GO:0031419	cobalamin binding	MF	0.0120642	2	Over	P16332,A6H5Y3
GO:0004176	ATP-dependent peptidase activity	MF	0.0120642	2	Over	Q9DBN5,Q8CGK3
GO:0051010	microtubule plus-end binding	MF	0.0120642	2	Over	Q61166,Q80TV8
GO:0004985	opioid receptor activity	MF	0.0120642	2	Over	Q99PG2,Q8VE52
GO:0004329	formate-tetrahydrofolate ligase activity	MF	0.0120642	2	Over	Q922D8,Q3V3R1
GO:0004488	methylenetetrahydrofolate dehydrogenase (NADP+) activity	MF	0.0120642	2	Over	Q922D8,Q3V3R1
GO:0009966	regulation of signal transduction	BP	0.00149991	6	Over	Q9QZF2,Q8CAL5,Q9R087,Q80YS6,Q924S8,Q9DCL8
GO:0051017	actin filament bundle assembly	BP	0.00385577	4	Over	Q62188,Q7TPR4,Q99K51,Q9ERG0
GO:0006090	pyruvate metabolic process	BP	0.00414479	5	Over	P06801,Q9CPU0,Q8BMF3,P08249,Q9DB32
GO:0006108	malate metabolic process	BP	0.011149	3	Over	P06801,Q8BMF3,P08249
GO:0048678	response to axon injury	BP	0.0120642	2	Over	Q62188,Q6PDS3
GO:0006515	misfolded or incompletely synthesized protein catabolic process	BP	0.0120642	2	Over	Q9DBN5,Q8CGK3
GO:0006510	obsolete ATP-dependent proteolysis	BP	0.0120642	2	Over	Q9DBN5,Q8CGK3
GO:0051493	regulation of cytoskeleton organization	BP	0.0120642	2	Over	Q80YS6,O08529
GO:0009396	folic acid-containing compound biosynthetic process	BP	0.0120642	2	Over	Q922D8,Q3V3R1
GO:0007216	G-protein coupled glutamate receptor signaling pathway	BP	0.0120642	2	Over	Q9WV18,Q80T41

## Sheet: C. KEGG
Map ID	Map Name	#Diff	P_Value	Over/Under	DiffSeqs
ko05033	Nicotine addiction	8	0.00222435	Over	P26048 Q8BHJ7 Q9Z2W9 Q8BLE7 Q3TXX4 P22933 Q01097 O55017
ko05032	Morphine addiction	14	0.0055226	Over	P26048 Q8BHJ7 P29387 P97490 P22933 O55017 Q99MK8 Q922S4 Q9WV18 P62880 Q80T41 P63213 P62881 Q9DC51
ko00970	Aminoacyl-tRNA biosynthesis	11	0.00555732	Over	Q91WQ3 Q8CGC7 Q9D0I9 Q9ER72 Q68FL6 Q99MN1 Q8BGV0 P32921 Q8BU30 Q9WUA2 Q8BLY2
ko04727	GABAergic synapse	14	0.00701629	Over	P26048 Q8BHJ7 P29387 P97490 P22933 Q8BUV3 O55017 Q8CFE6 Q9WV18 P62880 Q80T41 P63213 P62881 Q9DC51
ko04724	Glutamatergic synapse	17	0.0116982	Over	Q9Z2W9 P29387 Q4ACU6 Q8BLE7 Q3TXX4 P97490 Q9QWW1 Q01097 Q8CFE6 Q99MK8 Q9Z329 P62880 Q68ED2 Q9Z2Y3 P63213 P62881 Q9DC51
ko04723	Retrograde endocannabinoid signaling	21	0.0143216	Over	P26048 Q8BHJ7 Q9Z2W9 P29387 Q8BLE7 Q3TXX4 P97490 P22933 Q9D6J6 O55017 Q6WQJ1 Q9Z329 Q9CQ75 Q99NE5 P62880 Q9DCS9 Q62425 P63213 Q91YT0 P62881 Q9DC51
ko04728	Dopaminergic synapse	16	0.021039	Over	Q9Z2W9 P29387 Q61768 P63330 Q01097 O55017 P28738 Q9Z329 O88587 P62880 P11798 P63213 P62881 Q9DC51 Q60829 Q60996
ko04978	Mineral absorption	6	0.0220493	Over	P09528 Q9WV27 P70414 Q8VDN2 Q6PIE5 Q8CIW6
ko04512	ECM-receptor interaction	8	0.0278412	Over	Q80YX1 Q8CIZ8 Q62470 Q02788 Q3V3R4 Q60675 P02468 A2ASQ1
ko04112	Cell cycle - Caulobacter	2	0.0335473	Over	Q9DBN5 Q9JHS4

## Sheet: D. GSEA
SYMBOL	RANK IN GENE LIST	RANK METRIC SCORE	RUNNING ES	CORE ENRICHMENT
Ipcef1	20	0.38	0.141061	Yes
Mbp	41	0.325888	0.261559	Yes
Nqo1	158	0.21	0.322014	Yes
Stk25	186	0.197467	0.392547	Yes
Msra	412	0.138287	0.407575	Yes
Prnp	633	0.106631	0.411409	Yes
Sod1	1050	0.0708451	0.368961	Yes
Prdx4	1153	0.065	0.376652	Yes
Ptpa	1362	0.0533334	0.362234	Yes
Ftl1	1375	0.0533333	0.380499	Yes
Txnrd2	1436	0.0483334	0.38886	Yes
Prdx1	1647	0.0383334	0.368409	Yes
G6pdx	1701	0.0358393	0.37319	Yes
Pdlim1	1727	0.035	0.382321	Yes
Lamtor5	1764	0.0333334	0.388984	Yes
Gsr	1775	0.0333333	0.399983	Yes
Gpx4	1776	0.0333333	0.412649	Yes
Ndufa6	1861	0.0291715	0.409727	No
Pfkp	2037	0.0216667	0.388779	No
Hmox2	2173	0.0166667	0.372601	No
Mgst1	2213	0.015	0.371797	No
Gclc	2296	0.012498	0.362873	No
Ndufs2	2485	0.00500005	0.333424	No
Atox1	2776	-0.00500005	0.286966	No
Selenos	2947	-0.0116667	0.263052	No
Gclm	3182	-0.0216667	0.232265	No
Prdx6	3488	-0.0333333	0.194073	No
Sod2	3767	-0.0449999	0.164816	No
Cat	3893	-0.0500001	0.162972	No
Txnrd1	4619	-0.0858476	0.0746988	No
Glrx	4897	-0.104184	0.0680978	No
Oxsr1	4901	-0.105	0.107496	No
Prdx2	5714	-0.211667	0.0525262	No
